# Supplementary material for: Vocalization–whisking coordination and multisensory integration of social signals in rat auditory cortex
Source: eLife. 2014 Dec 8;3:e03185. doi: 10.7554/eLife.03185 (PMC4270083; doi:10.7554/eLife.03185)
Supplement: Source code 1. — Custom-written MATLAB codes to generate spectrograms from multi-channel ultrasonic recordings. The codes also enable semi-automatic identification and manual classification of rat ultrasonic vocalisations. DOI: http://dx.doi.org/10.7554/eLife.03185.018 [file elife03185s001.zip]

Archive with 5 entries (5 files):
- USV Classification/COM0_bandfilter.m
- USV Classification/COM0_cockpit.m
- USV Classification/COM1_usv_labels.m
- USV Classification/COM2_manuel_classification.m
- USV Classification/COM3_direction.m
