# Supplementary material for: Vocalization–whisking coordination and multisensory integration of social signals in rat auditory cortex
Source: eLife. 2014 Dec 8;3:e03185. doi: 10.7554/eLife.03185 (PMC4270083; doi:10.7554/eLife.03185)
Supplement: Source code 1. — Custom-written MATLAB codes to generate spectrograms from multi-channel ultrasonic recordings. The codes also enable semi-automatic identification and manual classification of rat ultrasonic vocalisations. DOI: http://dx.doi.org/10.7554/eLife.03185.018 [file elife03185s001.zip › USV Classification/COM0_bandfilter.m]

%% Band filter for constant noise

% file:
    file = fullfile('Z:xxxx','ch1','T0000001.WAV');
% band filter:
    lower_cut = 6.0e4;
    upper_cut = 6.4e4;


%% load file
waveinfo = audioinfo(file);
% wave = audioread(file,[1 500000]);
wave = audioread(file);

%% FFT
% parameters
    specs = struct();
    reso = 500;
    specs.window = blackmanharris(reso);
    specs.noverlap = floor(reso*.8);
    specs.frequencies = 1024*1.5;
    frq_range = [18, 118]*1e3;
    specs.sr = waveinfo.SampleRate;

[~, f, t, p] = ...
    spectrogram(wave(1:250000),specs.window,specs.noverlap,specs.frequencies,specs.sr);

f_range_selection = boolean(f>=frq_range(1)) .* boolean(f <= frq_range(2));
f = f(boolean(f_range_selection));
p = p(boolean(f_range_selection),:);    
    
    
%% plot signal
fig = figure();
hold on;

subplot(2,1,1);


surf(t,f,log10(p));

colormap(flipud(gray)); 
view(0,90);  
shading('interp');
axis tight;


% subplot(2,2,3);
% plot(wave, 'b-', 'xlim',[min(t), max(t)]);


%%  Lowpass filtered angle

% band filter

    filt_bandstop = fir1(120,([lower_cut, upper_cut]*2)/(specs.sr),'stop');
    wave_bandfiltered = filter(filt_bandstop,1,wave);

    
%% plot the filtered signal

[~, f, t, p_filtered] = ...
    spectrogram(wave_bandfiltered(1:250000),specs.window,specs.noverlap,specs.frequencies,specs.sr);

f_range_selection = boolean(f>=frq_range(1)) .* boolean(f <= frq_range(2));
f = f(boolean(f_range_selection));
p_filtered = p_filtered(boolean(f_range_selection),:);    
    
subplot(2,1,2);


surf(t,f,log10(p_filtered));

colormap(flipud(gray)); 
view(0,90);  
shading('interp');
axis tight;


%% save change
[path,file,ext] = fileparts(file);
audiowrite(fullfile(path,strcat(file,'_filtered',ext)),wave_bandfiltered,specs.sr);
