# Supplementary material for: Vocalization–whisking coordination and multisensory integration of social signals in rat auditory cortex
Source: eLife. 2014 Dec 8;3:e03185. doi: 10.7554/eLife.03185 (PMC4270083; doi:10.7554/eLife.03185)
Supplement: Source code 1. — Custom-written MATLAB codes to generate spectrograms from multi-channel ultrasonic recordings. The codes also enable semi-automatic identification and manual classification of rat ultrasonic vocalisations. DOI: http://dx.doi.org/10.7554/eLife.03185.018 [file elife03185s001.zip › USV Classification/COM0_cockpit.m]

% _________________________________________________________________________
%% 0. workspace variables
% enter Rec_id or name or whatever:
    Rec_id = 'yyy006';

    
% enter wave files as cell array. One line for each channel.
    wavefiles = {fullfile('W:\xxxxx','ch1','T0000006.WAV') ...
        ;   fullfile('W:\xxxxx','ch2','T0000006.WAV') ...
        ;   fullfile('W:\xxxxx','ch3','T0000006.WAV') ...
        ;   fullfile('W:\xxxxxx','ch4','T0000006.WAV') ...
        };
    
    
% channel order (for directionality)
    channel_order =     [ 3 4 1 2 ]; % clockwise order
    direction_vectors = {[1,1];[1,-1];[-1,-1];[-1,1]};
    
% optional: labelfile (mat or txt)
%     labelfile = 'W:\xxxxxx\yyy006.txt';
    
                
%% ________________________________________________________________________
%% 0. need a band filter?
    % if there is constant noise on one channel, filter it out!
    open COM0_bandfilter


% _________________________________________________________________________
%% I. call-o-matic usv labeling machine
        
    % run automatic labeling process!
    autolabels = COM1_usv_labels('-f',wavefiles,'-s',Rec_id);
        
        
% _________________________________________________________________________
%% II. call-o-matic MAnual Classification and Identification tool

    % needs wavefiles from above!
    
    % just run
    if (exist('autolabels','var'))
        COM2_manuel_classification ( ... 
            '-lv',autolabels ...
            ,'-f',wavefiles ...
            ,'-d',{channel_order,direction_vectors} ...
            );
    else
        COM2_manuel_classification ( ...
            '-l',labelfile...
            ,'-f',wavefiles ...
            ,'-d',{channel_order,direction_vectors} ...
            );
    end

% _________________________________________________________________________    
%% III. direction
    labelfile = 'W:\xxxxxx\yyy006.txt'; % (mat or txt)
    COM3_direction ( ...
        '-l',labelfile ...
        ,'-f',wavefiles ...
        ,'-d',{channel_order,direction_vectors} ...
        );
