# Supplementary material for: Vocalization–whisking coordination and multisensory integration of social signals in rat auditory cortex
Source: eLife. 2014 Dec 8;3:e03185. doi: 10.7554/eLife.03185 (PMC4270083; doi:10.7554/eLife.03185)
Supplement: Source code 1. — Custom-written MATLAB codes to generate spectrograms from multi-channel ultrasonic recordings. The codes also enable semi-automatic identification and manual classification of rat ultrasonic vocalisations. DOI: http://dx.doi.org/10.7554/eLife.03185.018 [file elife03185s001.zip › USV Classification/COM1_usv_labels.m]

%  #############################################
%% ####  call-o-matic usv labeling machine  ####
%  #############################################
%  Brecht Lab                         10.07.2013
%
%  >>> Get USV Timestamps, Version 1.0
%  This tool takes wave files and looks for usv-like patterns (high power,
%  close frequency line). Different channels are recognized.
% 
%  Have fun exploring the programm, script and your Recording data!! 
%  Your feedback and questions are welcome (falk.mielke@bccn-berlin.de).
% 
% 
% INPUT PARAMETER:
%  '-b',0: beginning of wave mining process (int). Default 0
%  '-f',{}: files to extract (cell), channels of one recording.
%  '-p': plot spectrograms (annoying and slow! for debugging).
%  '-s': autosave.
% 
%  _____________________________________________
%%  Table Of Content
%	1. initialization
%       1.1   input arguments
%       1.2   global parameters
% 
%	2. main algorithm
%       2.1   preparation
%       2.2   loop through wave files
%       2.3   look for usv
%       2.4   cleanup 
% 
% 	3. helper functions
% 	    3.1   ReLoad Spectrogram Info if end is near
%       3.2   load raw wave data
%       3.3   extend a point of high power
%           3.3.1 extend pattern from start point forward
%           3.3.2 save label and return
%       3.4   perform initial checks and get wave parameters
%       3.5   visualization: print a spectrogram
%       3.6   save labels to text file
%       3.7   export 'labels.txt'
% 	4. backup
%  _____________________________________________

%  NOTES for Programmers:
%  - create RITA upload mode
%  - please keep documentation updated!
% 
%% _____________________________________________

function [labels] = COM1_usv_labels (varargin)


%% 1 ### initialization ###
%% 1.1   input arguments
    % get varargin parameters
    arg = 1;
    while (arg <= nargin)
        switch [varargin{arg}]
            % file paths as cell array
            case '-f'
                arg = arg + 1;
                files = varargin{arg};
                
            % beginning of wave mining
            case '-b'
                arg = arg + 1;
                beginning = varargin{arg};
            case '-p'
                show_plots = true;
            case '-s'
                if (arg < nargin)
                    aus = varargin{arg+1}; %#ok<NASGU>
                    aus = whos('aus');
                    if (strcmp('char',aus.class)...
                        && ~strcmp('-',varargin{arg+1}(1)) )
                        arg = arg + 1;
                        autosave = varargin{arg};
                        clearvars aus;
                        continue;
                    end
                end
                autosave = 'auto';
        end
        arg = arg + 1;
    end % loop thru args

    % check if we have all we need:
    if(~exist('files','var'))
        % enter a "files" cell manually here:
%         wavefiles = { ; }; 
       error('no wave files given via "-f, files{}" input!');

    end
    
    if(~exist('beginning','var'))
        beginning = 0; %[s]; start at zero!
    end
    
    if(~exist('show_plots','var'))
        show_plots = false; %no plots
    end

    

    
%% 1.2   global parameters
    nr = size(files,1); % how many channels?
    nr_vec = 1:nr; 

    % store wave info
    waveforms = struct(); 
    waveforms.info = cellfun(@(wave)audioinfo(strcat(wave)), files(:));
    
    % store spectrogram info
    spectrograms = cell(nr,4); % frq, time, pow, grad pow
    fund_frq = cell(3); % value, gradient, power integral
    
    % spectrogram parameters
    specs = struct();
    reso = 500;
    specs.window = blackmanharris(reso);
    specs.noverlap = floor(reso*.8);
    specs.frequencies = 1024*1.5;

    % cutoff frequencies
    frq_range = [18, 118]*1e3;
    

    % data buffering:
    safety_frame = .5; % seconds before buffer is refilled
    interval_size = 20; % length of loaded intervals
    
    % spectrogram pattern identification    
    pow_treshold = 10^(-9); % rule of thumb: 1e-9 is a good value
    grad_treshold = 10^(-9);
    frq_steplimit = 1e4;
    maxpointsnr = 25; % rule of thumb: 25 points are optimum
    skip_allowed = 0.05; % [s] maximum gap btwn two points of high power
    
    % label storage
    labels = struct();
    bounty = 0;
    
%% 2 ### main algorithm ###    
%% 2.1   preparation
	% perform checks and get wave parameters
    [specs.sr, file_duration, offset] = InitialChecks();
    specs.timestep = specs.noverlap/specs.sr;
        
    % window for analysis
    interval = (interval_size+specs.timestep + safety_frame) * specs.sr; % samples
        % first performance test: performance better with higher step size
        % interval 12s <=> computation 141,840 s
        % interval 22s <=> computation 129,639 s
        % interval 52s <=> computation 122,050 s
        % (595s recording, 4 channels)
        
    current_time = 0;
    sampleframe = 1+[0, interval];
    timecounter = 1;
    timevec = [];

    
    % TODO: set start to zero
    
    waitress = waitbar(0,'Extracting patterns from wave files...');
    
    ReLoad(beginning); % 305 % the parameter is the start of pattern identification (in seconds)
%     GetSpectrograms(sampleframe);

%% 2.2   loop through wave files
    while (true)

        current_time = timevec(timecounter);

% check exit condition        
        % exit condition 1: Reload
        if ( current_time > timevec(end) - safety_frame)
            if (~(current_time + safety_frame + specs.timestep >= file_duration))
                ReLoad(current_time);
                continue;
            end

        % exit condition 2: end of wave file
            if (timecounter == size(timevec,2) || (file_duration <= current_time+specs.timestep))
                break;
            end
            
        end % check exit condition
        
        
% _________________________________________________________________________        
%% 2.3   look for usv
        % will be a "seed and expand" approach.
        % Once we find a spot with high power, it 
    
        
        for chan=nr_vec
            

            if (any(spectrograms{chan,3}(:,timecounter) > pow_treshold, 1) ...
                   && any(spectrograms{chan,4}(:,timecounter) > grad_treshold, 1))
                % found pattern!
                timecounter = min(ExtendPattern(timecounter),size(timevec,2)-1);
                break; % other channels checked in subfunction
                
            end
            
        end % loop thru chan


% _________________________________________________________________________

    % increment
    timecounter = timecounter + 1;
        
    end % end while loop
    
    
%% 2.4   cleanup    
    waitbar(1,waitress,'Done!');
    delete(waitress);

    % make a cell array of the labels
    labstruct = labels;
    labels = cell(size(labstruct,2),3);
    for l = 1:size(labstruct,2)
        labels{l,1} = labstruct(l).start_time;
        labels{l,2} = labstruct(l).end_time;
        labels{l,3} = labstruct(l).ct;
    end
    
    % save labels
    SaveLabelsTxt();
    
    

%% end of main algorithm
%% ________________________________________________________________________
    
%% 3 ### helper functions ###

%%  3.1   ReLoad Spectrogram Info if end is near
    function ReLoad(timestamp)
        %{
            loads a block from the given wave files and extracts
            spectrogram information.
        %}
        
        % the sampleframe is the sample interval (from...to) that is read.
        % min and max limitations have to be regarded (0, total samples)
        sampleframe = arrayfun(@(safr)min(max(safr,1), file_duration * specs.sr ) ...
            , (timestamp - safety_frame) * specs.sr  ) + [0, interval];
        
        % read the audio files
        GetWaveData(sampleframe);
        
        % update time pointers
        timevec = mean(vertcat(spectrograms{:,2}),1) + (sampleframe(1)) / specs.sr;
        timecounter = find(timevec >= current_time, 1, 'first');

        % print status message
        waitbar(current_time/file_duration,waitress ...
                    ,sprintf('processed %.0fs of %.0f s of the wave file' ...
                    ,current_time,file_duration))
        
    end % end ReLoad


%%  3.2   load raw wave data
    function GetWaveData(sample_interval)
        %{
            loads a block from the given wave files and extracts
            spectrogram information.
        %}

        for ch = nr_vec
            start = floor(max([sample_interval(1)-offset(ch),1]));
            finish = ceil(min([sample_interval(2)-offset(ch),waveforms.info(ch).TotalSamples]));
            wave = audioread(waveforms.info(ch).Filename ...
                                    ,[ start, finish ] ...
                                );
                            
            % add leading zeros for first channel correction
            wave = [zeros( round( ...
                min([sample_interval(2),file_duration * specs.sr])-sample_interval(1)-size(wave,1)),1) ...
                ; wave]; %#ok<AGROW>
            
            [~, f, t, p] = ...
                spectrogram(wave,specs.window,specs.noverlap,specs.frequencies,specs.sr);
            
            f_check = arrayfun(@(frq)boolean(frq >= frq_range(1) & frq <= frq_range(2))  ,  f );
            
            spectrograms(ch,1) = {f(f_check)}; % frequency
            spectrograms(ch,2) = {t}; % time
            spectrograms(ch,3) = {p(f_check,:)}; % power
            [dt, df] = gradient(p(f_check,:));
            spectrograms(ch,4) = {(abs(dt)+abs(df))}; % grad p
%             spectrograms(ch,5) = {log10([spectrograms{ch,3}])};
                
        end % end loop thru channels
        
        % power-weighted average frequency
            fund_frq(3) = {sum(cell2mat(spectrograms(:,3)),1)}; % power integral
            fund_frq(1) = {sum(cell2mat( ...
                        cellfun(@(f,p) f'*p, spectrograms(:,1), spectrograms(:,3),'UniformOutput',false))...
                        ,1) ...
                        ./ fund_frq{3}};
            fund_frq(2) = {abs(gradient(fund_frq{1}))};

            
            
%             fund_frq(ch,3) =  {-log10(std(...
%                         cell2mat(cellfun(@(f,p) f'*p, spectrograms(ch,1), spectrograms(ch,3),'UniformOutput',false))...
%                         ,0,1))};

                

    end % end get wave data

    

%% 3.3   extend a point of high power
    function [timecounter] = ExtendPattern(timecounter)
        %{
            if a point of high power is found, this function extends it
            going forward. The two criteria for recognition are:
               -> Power peak > treshold
               -> clarity > 0.8
            Clarity is defined as the frequency standard deviation of the 
            points of maximum power.
        
            The pattern ends if there is a gap of more than a certain
            number of samples that does not fulfill recognition criteria.
        %}
        
%% 3.3.1 extend pattern from start point forward
        tc = timecounter;
        powerhigh = true;
%         check_grad_malus = true;
        pattern_length = 1;
        malus_points = skip_allowed / specs.timestep; %points of low power accepted.
%         frq_so_far = fund_frq{1}(tc);
        grad_malus_points = 1/nr * skip_allowed / specs.timestep;
        
        
        while(powerhigh)
                extension_check_1 = false;
                extension_check_2 = false;
            % each pattern gets malus points when intensity is too low
                if (malus_points <= 0)
                    break;
%                     powerhigh = false;
                end
                malus_points = malus_points - 1;
                
            % ... or if gradient overshot
                if (grad_malus_points <= 0)
                    break;
%                     powerhigh = false;
                end
                grad_malus_points = grad_malus_points - 1;
            
            % see if mean frq changes fast

                

            % loop thru channels, check power
            for ch = nr_vec
                
                % avoid nasty "exceeded matrix dimensions" bug
                if (tc > size(spectrograms{ch,3},2))
                    powerhigh = false;
                    warning('warn:endoffilereached',['end of a spectrogram reached while extending. \n ' ...
                        , 'This should not have happened - increase pow_treshold or widen safety_frame.']);
                    warning('off','warn:endoffilereached');
                    continue;
                end % check wave length
                
                
                pow = spectrograms{ch,3}(:,tc);
                grad = spectrograms{ch,4}(:,tc);
                ygrad = gradient(pow);


                % check power of next timepoint
                listpoints = sort(pow,'descend');
                listpoints = listpoints(1:maxpointsnr);
                % power array is sorted; max powers are taken
                
                fmp = any(bsxfun(@eq, pow, listpoints'),2); % frequencies of max power

                %don't take points that are too low in noise
                if (    pow(fmp) <= 8*mean(pow(~boolean(pow == 0))) ...
                        .* pow(fmp) > pow_treshold  ...
                        .* ~any(grad > grad_treshold,1) ...
                        .* ~any(ygrad > grad_treshold,1) ...
                        ) %#ok<BDSCA> 
                    continue;
                end
                
                % point is favorable! calculate and extend.
                frq = spectrograms{ch,1}(:);
                clarity = 1-std(frq(fmp),0,1) ...
                    /(max(frq)-min(frq));
                
                % reload "malus" if point is good
                if (any(pow > pow_treshold, 1) ...
                        && any(grad > grad_treshold,1) ...
                        && any(ygrad > grad_treshold,1)...
                        && clarity > 0.8 ...
                        )
                    % found another point!

                    extension_check_1 = true; 
                    malus_points = skip_allowed / specs.timestep; % reset malus points
                    break;
                end
                
            end % channels
            
            if (tc > size(fund_frq{2},2))
                    powerhigh = false;
                    warning('warn:endoffilereached',['end of a spectrogram reached while extending. \n ' ...
                        , 'This should not have happened - increase pow_treshold or widen safety_frame.']);
                    warning('off','warn:endoffilereached');
                    continue;
            end % check wave length
                
            % reload gradient malus points
            if (fund_frq{2}(tc) <= frq_steplimit ...
                ...&& fund_frq{3}(tc) >= pow_treshold ...
                )
                grad_malus_points = 1/nr * skip_allowed / specs.timestep;
                extension_check_2 = true;
            end

            % extend pattern
            if(extension_check_1 && extension_check_2)
                pattern_length = tc - timecounter; % length increased
            end
            
            % go to next position
            tc = tc + 1; 

            
        end % while power is high
        
%% 3.3.2 save label and return
                
        if (pattern_length > 0.01/(specs.noverlap/specs.sr))
            bounty = bounty + 1;    
            labels(bounty).ct = strcat('un');
            labels(bounty).start_time = timevec(timecounter);
            labels(bounty).end_time = timevec(min([timecounter+pattern_length,size(timevec,2)]));
            
            if(show_plots)
                fprintf('found a place of great power (@t=%f, l=%i, c=%f) !\n'...
                    ,timevec(timecounter), pattern_length, clarity);
                SpecView(timecounter, pattern_length);
            end
        end

        timecounter = timecounter + pattern_length;
        
        warning('on','warn:endoffilereached');
    end % end pattern extension


%%  3.4   perform initial checks and get wave parameters
    function [sr, file_duration, offset] = InitialChecks()
        %{
            checks everything that needs to be checked before algorithm can
            start:
                - consistent sampling rate
                - duration
                - channel offset
        
            CRITICAL ASSUMPTION:
            all channels align to the end!
        %}
        
        if ( boolean(sum(sum(bsxfun(@eq, [waveforms.info(:).SampleRate],[waveforms.info(:).SampleRate]')))-nr^2) )
           error('inequal sampling rate. check file input!');
        end

        sr = mean([waveforms.info(:).SampleRate]);

        maxdurationchannel = find(bsxfun(@eq,[waveforms.info(:).Duration],max([waveforms.info(:).Duration]) ),1,'first');
        file_duration = waveforms.info(maxdurationchannel).Duration;

        offset = (file_duration - [waveforms.info(:).Duration])* sr ;

        channel_off = sprintf(', %i',nr_vec(any(offset,1))) ;
        plural_s = '';
        if (sum(any(offset,1))>1)
            plural_s = 's';
        end

        if(any(offset,1))
            fprintf('\n Channel%s%s shorter than max. Aligning to end!\n' ...
                ,plural_s, channel_off(2:end) )
        end

    end


%%  3.5   visualization: print a spectrogram
    function SpecView(start, duration)
        %{
            used for visualization. Should be moved to backup when the tool
            is final.
        
            Prints spectrograms for all channels in a given time range.
            Then pauses.
        %}
        
        figure('units','normalized','position',[0.1 0.1 0.8 0.8]);
        hold on;
       
        handles = struct();
        frame = 0;
        pattern = max([1,start-frame]):start + duration + frame*2;
        % Spectrograms
        for channel = nr_vec
            handles(channel,1).sp = subplot(nr,2,channel);
            
            surf(timevec(pattern) ... % time
                ,spectrograms{channel,1}(:) ... % frq
                ,log10(spectrograms{channel,3}(:,pattern))... % log(p)
                , 'parent', handles(channel,1).sp);
            colormap(flipud(gray)); 
            view(0,90);  
            shading('interp');
            axis tight;
            ylabel('frequency');%zlabel('z');
            
            if (channel == 1)
                title(sprintf('t=[%2.3f;l=%2.3f]',timevec(start),timevec(start + duration)));
            end
            
            
            % plot fundamental frequency
            set(handles(channel,1).sp, 'NextPlot', 'add');
            
            plot3(timevec(pattern),fund_frq{1}(pattern)...
                , ones(1,size(pattern,2))*max(max(log10(spectrograms{channel,3}(:,pattern)))) ...
                ,'b:', 'parent', handles(channel,1).sp);
            
            
            set(handles(channel,1).sp, 'NextPlot', 'ReplaceChildren');
            
            
        end
        
        % Differential
        for channel = nr_vec
            handles(channel,2).sp = subplot(nr,2,channel+nr);
            
            surf(timevec(pattern) ... % time
                ,spectrograms{channel,1}(:) ... % frq
                ,(spectrograms{channel,4}(:,pattern))... % log(dp)
                , 'parent', handles(channel,2).sp);
            colormap(flipud(gray)); 
            view(0,90);  
            shading('interp');
            axis tight;
            ylabel('frequency');%zlabel('z');
            
            if (channel == 1)
                title(sprintf('grad(p)'));
            end
            
            % plot grad of fund. frq
            set(handles(channel,2).sp, 'NextPlot', 'add');
            
            plot3(timevec(pattern)...
                , fund_frq{2}(pattern)*max(spectrograms{channel,1}(:))/max(fund_frq{2}(pattern))... 
                , ones(1,size(pattern,2))*max(max((spectrograms{channel,4}(:,pattern)))) ...
                ,'b:', 'parent', handles(channel,2).sp);
            plot3(timevec(pattern) ...
                , fund_frq{3}(pattern)*max(spectrograms{1}(:))/max(fund_frq{3}(pattern))... 
                , ones(1,size(pattern,2))*max(max((spectrograms{channel,4}(:,pattern)))) ...
                ,'r:', 'parent', handles(channel,2).sp);
            
            
            set(handles(channel,2).sp, 'NextPlot', 'ReplaceChildren');
            
            
        end

        pause;
        
    end % end Spectrogram

%%  3.6   save labels to text file
    function SaveLabelsTxt()
        %{
            lets user decide whether to change the labels.
            autosave possible.
            formats: '.mat' and '.txt'
        %}

        today = datevec(date());
        today = sprintf('%04.0f%02.0f%02.0f',round(today(1)),today(2),today(3));
        if(~exist('autosave','var'))
            save_spikes = questdlg('save labels?','call-o-matic','no','txt','mat','no'); 
            switch save_spikes
                % save as mat file
                case 'mat'
                    savename = fullfile(pwd(),strcat(today,'-labels-RECORDING','.mat'));
                    [filename, pathname] = uiputfile( ...
                                {    ...
                                    '*.mat','MAT-files (*.mat)'; ...
                                    '*.*',  'all files (*.*)'}, ...
                                    'save spike file',savename);
                               if isequal(filename,0)
                                   msgbox(sprintf('No file specified.\nsaved as %s.',savename),'call-o-matic labeling tool');
                                   filename = savename;
                               end
                   
                    save(fullfile(pathname,filename),'labels');
                
                % save as text file
                case 'txt'
                    savename = fullfile(pwd(),strcat(today,'-labels-RECORDING','.txt'));
                    [filename, pathname] = uiputfile( ...
                                {   '*.txt','text files (*.txt)'; ...
                                    '*.lbl','label files (*.lbl)'; ...
                                    '*.*',  'all files (*.*)'}, ...
                                    'save spike file',savename);
                               if isequal(filename,0)
                                   msgbox(sprintf('No file specified.\nsaved as %s.',savename),'call-o-matic labeling tool');
                                   filename = savename;
                               end
                   ExportCellToText(fullfile(pathname,filename),labels);
            end
            
        else % autosave as text
            savename = strcat(today,'-labels-',autosave,'.txt');
            pathname = fileparts(files{1});
            pathname = pathname(1:find(pathname(:)' == '\',1,'last')-1);
            
            ExportCellToText(fullfile(pathname,savename),labels);
            
            
        end % if autosave
        
    end % save labels

   


%% ________________________________________________________________________
end % end main function

%%  3.7   export 'labels.txt'
function ExportCellToText(filep,labstruct)

    fid = fopen(filep,'w+');

    for l = 1:size(labstruct,1)
        fprintf(fid,'%.5f\t%.5f\t%s\n' ...
            , labstruct{l,1} ...
            , labstruct{l,2} ...
            , labstruct{l,3} ...
        );
    end

    fclose(fid);

end


%% 4 ### backup ###

%     ch1 = cell2mat(cellfun(@(ch){boolean(~isempty(ch))} ...
%                         , cellfun(@(path)strfind(path,'ch1') , files,'UniformOutput',false) ...
%                    ));

%% ________________________________________________________________________
%  eof - thanks for reading!
