# Supplementary material for: Vocalization–whisking coordination and multisensory integration of social signals in rat auditory cortex
Source: eLife. 2014 Dec 8;3:e03185. doi: 10.7554/eLife.03185 (PMC4270083; doi:10.7554/eLife.03185)
Supplement: Source code 1. — Custom-written MATLAB codes to generate spectrograms from multi-channel ultrasonic recordings. The codes also enable semi-automatic identification and manual classification of rat ultrasonic vocalisations. DOI: http://dx.doi.org/10.7554/eLife.03185.018 [file elife03185s001.zip › USV Classification/COM2_manuel_classification.m]

%  #############################################
%% ####          call-o-matic MACI          ####
%  #############################################
%  Brecht Lab                         18.07.2013
%
%  ________________________________________________________________________
%  >>> MAnual Classification and Identification tool, Version 1.0
%  This tool is used for manual classification of ultrasound events that 
%  have been identified and labeled by the 
%                - call-o-matic usv labeling machine - 
%  The gui can be used to edit the labels, assign call types or simply
%  enjoy the beautiful spectrograms.
% 
%  Have fun exploring the programm, script and your Recording data!! 
%  Your feedback and questions are welcome (falk.mielke@bccn-berlin.de).
% 
%% gui commands
%  keyboard:
%     [ctrl]-[shift]-[s] to save
%     [space] for playback
%     [rightarrow] to go to next label
%     [leftarrow] to go to pevious label
%     [del] to delete label with prompt
%     [ctrl]-[del] to delete label without prompt
%     [ins] to duplicate label
%     [return] to apply changes
%     [numpad?] to assign call type (manually set in "global parameters"
%
%  mouse:
%     right-click on any spectrogram to change start of usv label
%     left-click on any spectrogram to change ending of usv label
% 
%  ________________________________________________________________________
%% input parameters
%   '-f',cell{}: wavefiles
%   '-l',string: label file path
%   '-lv',cell{}: labels (in three-column format {start, end, 'ct'}
% 
%  ________________________________________________________________________
%% table of content
%
% I. MAIN ALGORITHM
%     1 initialization
%         1.1 	 input arguments
%         1.2 	 global parameters
%     2 get things going
%         2.1 	 preparation
%         2.2 	 load labels
%         2.3 	 create gui
%         2.4 	 initial loading
%
% II. FUNCTIONS
%     1 callbacks
%         1.1 	 changing current label
%         1.2 	 call type assignment
%         1.3 	 label manipulation
%     2 more gui features
%         2.1 	 label extension
%         2.2 	 keyboard shortcuts
%         2.3 	 delete current label
%         2.4 	 full screen mode
%     3 regular update process
%         3.1 	 ReLoad Spectrogram Info
%         3.2 	 Update Call times
%         3.3 	 Update Plots
%     4 input and output functions
%         4.1   perform initial checks and get wave parameters
%         4.2 	 load raw wave data
%         4.3 	 save labels to file
%         4.4 	 prompt on close
%
% III. GUI SETUP
%     1 main window
%     2 left panel
%         2.1 	 landscape
%         2.2 	 fingerprint
%         2.3 	 main menu
%         2.4 	 call type box
%     3 right panel
%         3.1 	 spectrograms
%         3.2 	 direction and scrollbar
%
% IV. DATA I/O
%     1 Labels
%         1.1   load
%         1.2   export 'labels.txt'
% V. backup
%
%% ________________________________________________________________________
% Haiku Error Messages from http://www.gnu.org/fun/jokes/error-haiku.html

%  NOTES for Programmers:
%  - please keep documentation updated!
% 
%% _____________________________________________

function COM2_manuel_classification (varargin)
%% TODO
%{
    color patches and treshold in "direction" plot
%}

%% ________________________________________________________________________
%% I. MAIN ALGORITHM -----------------------------------------------------

%% 1 ### initialization ###
%% 1.1 	 input arguments
    % get varargin parameters

        % get varargin parameters
    arg = 1;
    while (arg <= nargin)
        switch [varargin{arg}]
            % file paths as cell array
            case '-f'
                arg = arg + 1;
                wavefiles = varargin{arg};
                
            % label file paths as string
            case '-l'
                arg = arg + 1;
                labelfile = varargin{arg};
                
            case '-lv'
                arg = arg + 1;
                labels = varargin{arg};
                
            case '-d'
                arg = arg + 1;
                channel_order =  varargin{arg}{1}; % clockwise order
                direction_vectors = varargin{arg}{2};
                
        end
        arg = arg + 1;
    end % loop thru args

    % check if we have all we need:
    if(~exist('wavefiles','var'))
        % enter a "files" cell manually here:
%         wavefiles = { ; }; 
       error('no wave files given via "-f, files{}" input!');
    end
    
    if(~exist('labelfile','var') && ~exist('labels','var'))

        [fi,pa] = uigetfile( ...
                    {  '*.mat','MAT-files (*.mat)'; ...
                       '*.txt',  'Text files (*.*)'; ...
                       '*.*',  'all files (*.*)'}, ...
                       'select labels file');
        if isequal(fi,0)
           msgbox('no file selected','call-o-matic MACI');
           return;
        end
        labelfile = fullfile(pa,fi);

    end
    
   
%% 1.2 	 global parameters
%% . 1.2.1 usable for manual fine-tuning

% channels
    channelcount = size(wavefiles,1); % how many channels?
    channel_vec = 1:channelcount; 

% calls
    calltypes = struct();
    % knobs with the call types
    calltypes.abbr = {...
          {'fl','ru','rd','fc'} ...
        ; {'mdi','tr','mt','md'} ...
        ; {'bw','sh','co','mc'} ...
        ; {'un'} ...
        ; {'no','di','cl','lf'} ...
    };
    % tooltips - same order as knobs!
    calltypes.type = {...
          {'flat','ramp up','ramp down','fear call'} ...
        ; {'initial modulation','trill','m-trill','modulated'} ...
        ; {'bow','short','combined','miscellaneous'} ...
        ; {'uncategorized'} ...
        ; {'noise','distortion','click','lf noise'} ...
    };

% shortcuts
    shortcuts = struct();
    k = 1;
    shortcuts(k).key = 'numpad0'; shortcuts(k).ct = 'mc'; k = k+1;
    shortcuts(k).key = 'numpad9'; shortcuts(k).ct = 'fl'; k = k+1;
    shortcuts(k).key = 'numpad8'; shortcuts(k).ct = 'ru'; k = k+1;
    shortcuts(k).key = 'numpad7'; shortcuts(k).ct = 'md'; k = k+1;
    shortcuts(k).key = 'numpad6'; shortcuts(k).ct = 'mdi'; k = k+1;
    shortcuts(k).key = 'numpad5'; shortcuts(k).ct = 'tr'; k = k+1;
    shortcuts(k).key = 'numpad4'; shortcuts(k).ct = 'mt'; k = k+1;
    shortcuts(k).key = 'numpad3'; shortcuts(k).ct = 'no'; k = k+1;
    shortcuts(k).key = 'numpad2'; shortcuts(k).ct = 'bw'; k = k+1;
    shortcuts(k).key = 'numpad1'; shortcuts(k).ct = 'sh'; k = k+1; %#ok<NASGU>
    
    % tooltip shortcuts 
    calltypes.shortcut = {...
          {'[9]','[8]',' ',' '} ...
        ; {'[6]','[5]','[4]','[7]'} ...
        ; {'[2]','[1]',' ','[0]'} ...
        ; {' '} ...
        ; {'[3]',' ',' ',' '} ...
    };

% direction 
    % used for intensity-dependant vector
    % !!! both vectors must have the same length (nr. of channels)
    if(~exist('channel_order','var') || ~exist('direction_vectors','var'))
        % enter directional info manually here:
        channel_order =       [ 3     4       1       2 ]; % clockwise order
        direction_vectors =  {[1,1];[1,-1];[-1,-1];[-1,1]};
    end

% spectrogram parameters
    fftoptions = struct();
    reso = 500;
    fftoptions.window = blackmanharris(reso);
    fftoptions.noverlap = floor(reso*.8);
    fftoptions.frequencies = 1024*1.5;
    
    % cutoff frequencies
    frq_range = [18, 118]*1e3;
    
% timing
    timeframe = [-20,20]; %ms;
    mintime = 40; %ms;    

% colors
    gbc = [1,1,1];
    gfc = [0.04 0.14 0.42];% [(hex2dec('01'))/255 (hex2dec('1b'))/255 (hex2dec('34'))/255];
    ghc = ([1 1 1]-gfc)*0.5;

% playback
    playback_frq = 25000;
    sample_wav = [];
    
% autosave
    autosave_limit = 50; % save on every 50 reloads
    
    
%% . 1.2.2 stable, don't manipulate!
% general
    gui = struct();
    call_nr = 1;
    
% spectrogram data
    spectrograms = cell(channelcount,6); % frq, time, pow, grad pow, fund frq, fund frq grad

% store wave info
    waveforms = struct(); 
    if(~all(any(arrayfun(@(ch)exist(wavefiles{ch},'file'), channel_vec),1)))
        % wave files not found
        error(sprintf('\t Having been erased, \n\t The experiments you''re seeking \n\t Must now be redone.\n')); %#ok<SPERR>
    end
    waveforms.info = cellfun(@(wave)audioinfo(strcat(wave)), wavefiles(:));

% Clicking on Plots
    gui.positions = cell(channelcount,2);
    gui.lines = zeros(channelcount,2,2); % channel, spec/diff, start/end

% full screen mode
    last_position = [];
    fullscreen = false;
    
% timing
    calltimes = [];
    ext_timeframe = timeframe;
    new_label = zeros(2);
    
% autosave counter
    autosave_counter = 0;

    if(~exist('labelfile','var') )
        workpath = pwd();
    else
        [workpath,~,~] = fileparts(labelfile);
    end

%% 2 ### get things going ###
%% 2.1 	 preparation
% the usual checks
    [fftoptions.sr, file_duration, offset] = InitialChecks();
    fftoptions.timestep = fftoptions.noverlap/fftoptions.sr;
    
%% 2.2 	 load labels
        

    if(~exist('labels','var'))
        if(~exist(labelfile,'file') )
            fprintf('\t Having been erased, \n\t The document you''re seeking \n\t Must now be retyped.\n');
            return;
        end
        
        labels = LoadLabels(labelfile);
    
    end
    
    nroflabels = size(labels, 1);
    if (nroflabels < 1)
        fprintf('\t Serious error. \n\t All labels have disappeared. \n\t Screen. Mind. Both are blank.\n');
        return;
    end
    
%     UpdateCallTimes();

%% 2.3 	 create gui
    CreateGUI();

%% 2.4 	 initial loading
    ReLoad();
    
%% 2.5	 done!
% end of main algorithm

%% ________________________________________________________________________
    
%% II. FUNCTIONS ----------------------------------------------------------

%% 1 ### callbacks ###

%% 1.1 	 changing current label
% scrollbar
    function ScrollCall(~,~)
        call_nr = round(get(gui.scroll.bar,'value'));

        ReLoad();
    end % ScrollCall

% edit window
    function MoveCall (~,~)
%         last_call = call_nr;
        new_call = round(str2double(get(gui.scroll.move,'String')));
        

        if (isnan(new_call) || ~isa(new_call,'double'))
            fprintf('\t Rather than a beep \n\t Or a rude error message, \n\t These words: �Call not found.�\n');
            new_call = call_nr;
        end

        if(new_call < 1 || new_call > nroflabels)
            fprintf('[1:%i]\n\t Chaos reigns within. \n\t Reflect, repent, and reboot. \n\t Order shall return.\n',nroflabels);
            new_call = call_nr;
        end
        
        call_nr = new_call;
        ReLoad();

    end % MoveCall

%% 1.2 	 call type assignment
% assign a new call type
    function AssignCallType(ct)

        labels{call_nr,1} = new_label(1);
        labels{call_nr,2} = new_label(2);
        
        labels{call_nr,3} = ct;
        
        call_nr = min([nroflabels,call_nr + 1]);
        ReLoad();
    end % AssignCallType

% assign via knobs
    function KnobPressed (knob,~)
        ct = get(knob,'string');
        AssignCallType(ct(1:min([find(ct == ' ',1,'first')-1,size(ct,2)])));
        
        % defocus knob
        set(knob, 'Enable', 'off');
        drawnow;
        set(knob, 'Enable', 'on');
        
    end % Knob press

%% 1.3 	 label manipulation
% extend or shrink view
    function ExtendView (~,~)
        new_left = round(str2double(get(gui.extend(1),'String')));
        new_right = round(str2double(get(gui.extend(2),'String')));
        
        if (isnan(new_left) || ~isa(new_left,'double') ...
                || isnan(new_right) || ~isa(new_right,'double'))
            fprintf('\t The Tao that is seen \n\t Is not the true Tao, until \n\t You bring fresh toner.\n');
            new_left = ext_timeframe(1);
            new_right = ext_timeframe(2);
        end
        
        call_duration = 1e3*(labels{call_nr,2}-labels{call_nr,1});
        if(new_left - new_right > call_duration)
            fprintf('\t You step in the stream, \n\t but the water has moved on. \n\t Your click was not fair. \n');
            new_left = ext_timeframe(1);
            new_right = ext_timeframe(2);
        end
        
        ext_timeframe = [new_left new_right];
        
    end % Extend View

% store changes made in the GUI
    function ApplyManipulation ()
        
        labels{call_nr,1} = new_label(1);
        labels{call_nr,2} = new_label(2);
        
        ReLoad();
        
        % defocus knob
        set(gui.apply, 'Enable', 'off');
        drawnow;
        set(gui.apply, 'Enable', 'on');
    end

% undo changes
    function LabelUndo ()

        ReLoad();
        set(gui.undo, 'Enable', 'off');
        drawnow;
        
    end

% duplicate current label
    function DuplicateCall(~,~)
        
        labels = vertcat(labels(1:call_nr,:) ...
                        ,labels(call_nr:end,:) ...
                        );
                    
        nroflabels = size(labels, 1);
        set(gui.scroll.bar,'max',nroflabels ,'SliderStep',[1 10] /(nroflabels-1));
        
        ReLoad();
        set(gui.duplicate, 'Enable', 'off');
        drawnow;
        set(gui.duplicate, 'Enable', 'on');

    end

% delete current label
    function DeleteLabelPrompt (~,~)
        DeleteLabel(false);
        
        set(gui.delete, 'Enable', 'off');
        drawnow;
        set(gui.delete, 'Enable', 'on');
    end


%% 2 ### more gui features ###
%% 2.1 	 label extension
    function LabelExtension (handle,~)
        
        % left click for "start", right click for "end"
        switch (get(handle,'SelectionType'))
            case 'normal'
                startend_chooser = 1;
            case 'alt'
                startend_chooser = 2;
            otherwise
                return;
        end
        
        % get click coordinates
        clickedposition = get(handle, 'currentpoint');
        specpositions = vertcat(gui.positions{:});
        
        % find out which spectrogram was clicked
        % there is probably an easier way! anyways: it works.
        % thinking about it: this last comment should become a general matlab credo.
        clickedonspec = gui.specs(boolean(boolean(clickedposition(1) >= specpositions(:,1)) ...
            .* boolean(clickedposition(2) >= specpositions(:,2)) ...
            .* boolean(clickedposition(1) <= specpositions(:,1)+specpositions(:,3)) ...
            .* boolean(clickedposition(2) <= specpositions(:,2)+specpositions(:,4)) ...
            ));
        
        % exit if the click missed
        if(isempty(clickedonspec))
            return;
        end
        
        % distinguish channel for offset correction
        channel = channel_vec(mod(find(boolean( boolean(clickedposition(2) >= specpositions(:,2)) ...
            .* boolean(clickedposition(2) <= specpositions(:,2)+specpositions(:,4)) ...
            ),1,'first')-1,channelcount)+1);
        
        % find coordinates and correct
        coordinate = get(clickedonspec,'CurrentPoint');
        coordinate = coordinate(:,1) + offset(channel)/fftoptions.sr;
%         cp(cp(:,1)<0,1) = 0;
        
        % noop if clicks overlap
        if (startend_chooser == 1 && any(coordinate >= new_label(2),1) ...
                || startend_chooser == 2 && any(coordinate <= new_label(1),1)...
                )
            fprintf('\t You step in the stream, \n\t but the water has moved on. \n\t Your click was not fair. \n');
            return;
        end


        % correct all four channel's lines
        for ch=channel_vec

            new_x = coordinate - offset(ch)/fftoptions.sr;
            new_x(new_x<0) = 0;
            
            for specdiff = 1:2 % spectrograms and differentials
                set(gui.lines(ch,specdiff,startend_chooser) ...
                    ,'xdata',new_x ...
                    ,'Color',[1 0 0]);
            end
            
        end % loop channel
        
        % adjust the real label
        new_label(startend_chooser) = mean(coordinate,1);
        
        % enable "undo" button
        set(gui.undo, 'Enable', 'on');
        
    end % click on spectrogram


%% 2.2 	 keyboard shortcuts
    function ShortcutPressed(~, event) 
        % first check if ther was a modifier
        if(~isempty([event.Modifier{:}]))
            switch [event.Modifier{:}]
% [ctrl]-[shift]-[s] to save
                case 'shiftcontrol'

                    switch event.Key
                         case 's'
                            SaveLabels;
                    end
% [ctrl]-[del] to delete without prompt
                case 'control'
                    switch event.Key
                         case 'delete'
                            DeleteLabel(true);
                    end

            end % modifier
            return;
        end

        % no modifier? see what else was pressed!
        switch event.Key
% [space] for playback
            case 'space'
                 soundsc(sample_wav, playback_frq);
%                 
%                call_nr = min([nroflabels,call_nr + 1]);
%                ReLoad();
% [rightarrow] to go to next label
            case 'rightarrow'
               call_nr = min([nroflabels,call_nr + 1]);
               ReLoad();
% [leftarrow] to go to pevious label
            case 'leftarrow'
               call_nr = max([1,call_nr - 1]);
               ReLoad();
% [del] to delete with prompt
           case 'delete'
               DeleteLabel(false);
% [ins] to duplicate label
           case 'insert'
               DuplicateCall();
% [return] to apply changes
           case 'return'
               ApplyManipulation();
% [numpad?] to assign call type
           otherwise
                ctnr = find(cellfun(@(sh) strcmp(sh, event.Key), {shortcuts(:).key}),1,'first') ...
                    ;
                % check if key is not in calltype list
                if(isempty(ctnr))
                    return;
                end
                AssignCallType(shortcuts(ctnr).ct);

        end % key
        
    end % shortcuts


%% 2.3 	 delete current label
    function DeleteLabel(auto)
        
        % check direct delete (prompt or no prompt?)
        if (auto)
            del = 'yes';
        else
            del = questdlg('delete label?','call-o-matic','no','yes','no'); 
        end
        
        switch del
            case 'yes'
                % shorten labels list
                labels = labels([1:call_nr-1,call_nr+1:end],:);
                % reduce nr of calls
                nroflabels = size(labels, 1);
                call_nr = min([call_nr, nroflabels]);

                if (nroflabels < 1) % no labels left!
                    error('\t With searching comes loss \n\t and the presence of absence: \n\t No label was found. \n');
                end
                
                % apply changes to scrollbar
                set(gui.scroll.bar,'max',nroflabels ,'SliderStep',[1 10] /(nroflabels-1));
                ReLoad();
        end

    end % Delete Call

%% 2.4 	 full screen mode
    function ToggleFullScreen (~,~)
        fullscreen = boolean(get(gui.togglefullscreen,'value'));
        
        jFrame = get(handle(gui.main),'JavaFrame');

        if(fullscreen)
            last_position = get(gui.main,'OuterPosition');
            screen = get(0, 'ScreenSize');
            set(gui.main,'OuterPosition',[0 0 screen(3) screen(4)] ...
                ,'MenuBar','none'... 
                ,'Toolbar', 'none' ...
                );
            jFrame.setMaximized(true);
            
        else
            set(gui.main,'OuterPosition',last_position ...
                ,'MenuBar','figure'... 
                ,'Toolbar', 'auto' ...
                );
            jFrame.setMaximized(false);
        end
        
        FindSpectrogPositions();
        
    end % toggle full screen


%% 3 ### regular update process ###
%% 3.1 	 reload spectrogram info
    function ReLoad()
        %{
            Updates everything. 
            Most general function used by majority of callbacks.
        %}
        
        autosave_counter = autosave_counter + 1;
        
        new_label(1) = labels{call_nr,1};
        new_label(2) = labels{call_nr,2};
        
        
        FindSpectrogPositions();

        UpdateCallTimes();
        
        % read the audio files
        GetWaveData();
        
        % update plots
        UpdatePlots();
        
%         set(gui.main,'CurrentObject', 0);
%         p = get(gui.main)

        % reset extension
        ext_timeframe = timeframe;
        set(gui.extend(1),'String',num2str(ext_timeframe(1)));
        set(gui.extend(2),'String',num2str(ext_timeframe(2)));
        
        if (autosave_counter == autosave_limit)
            today = datevec(date());
            today = sprintf('%04.0f%02.0f%02.0f',round(today(1)),today(2),today(3));
            if(~exist(fullfile(workpath,'callomatic_autosave'),'dir'))
                mkdir(fullfile(workpath,'callomatic_autosave'));
            end
            savename = fullfile(workpath,'callomatic_autosave',strcat(today,'-labels-autosave','.mat'));
            save(savename,'labels');
            autosave_counter = 0;
            fprintf('saved to: %s\n',savename);
        end
        
    end % end ReLoad

%% 3.2 	 update call times
    function UpdateCallTimes ()
        %{
            adds a frame to the label. Needs to be updated when length is
            changed.
        %}
        calltimes = cell2mat(cellfun(@(start,ending) [start,min([start+0.5,max([ending,start+mintime/1000])])]+ext_timeframe/1000 ...
                            , labels(:,1), labels(:,2), 'UniformOutput',false)); 
        calltimes(calltimes > file_duration) = file_duration;
        calltimes(calltimes < 0) = 0;
    
    end % Update Call times


%% 3.3 	 update plots
    function UpdatePlots()
        %{
            This is what keeps the plots beautiful.
            See notes in subfunctions.
        %}

        % determine axis limits
        max_logpow = log10(max(max(max(cat(3,spectrograms{:,3})))));
        min_logpow = log10(min(min(min(cat(3,spectrograms{:,3})))));
        max_powgrad = max(max(max(cat(3,spectrograms{:,4}))));
%         min_powgrad = min(min(min(cat(3,spectrograms{:,4}),3)));
        

        for ch=channel_vec
%% . 3.3.1 spectrogram

            % clean
            set(gui.main,'CurrentAxes',gui.specs(ch,1))
            cla(gui.specs(ch,1));
            
            % the spectrograms
            surf(spectrograms{ch,2} ... % time
                ,spectrograms{ch,1} ... % frq
                ,log10(spectrograms{ch,3})... % log(p)
                , 'parent', gui.specs(ch,1));
            axis tight;
            
            % label duration lines
            gui.lines(ch,1,1) = line([labels{call_nr,1} labels{call_nr,1}] - offset(ch)/fftoptions.sr  ...
                ,frq_range ,[max_logpow max_logpow] ...
                ,'parent', gui.specs(ch,1) ...
                , 'LineStyle','-', 'color', gfc ...
                );
            gui.lines(ch,1,2) = line([labels{call_nr,2} labels{call_nr,2}] - offset(ch)/fftoptions.sr  ...
                ,frq_range ,[max_logpow max_logpow] ...
                ,'parent', gui.specs(ch,1) ...
                , 'LineStyle','-', 'color', gfc ...
                );
            
            % general plot properties
            view(gui.specs(ch,1),0,90);  
            shading(gui.specs(ch,1),'interp');
            set(gui.specs(ch,1),'zlim',[min_logpow,max_logpow]);
            
            % x axis on last channel
            if (~isempty(get(gui.specs(ch,1),'xticklabel')))
                set(gui.specs(ch,1), 'xticklabel' ...
                    , char(arrayfun(@(lab) num2str(sprintf('%.0f',lab*1000)) ...
                    , -min(spectrograms{ch,2}) + get(gui.specs(ch,1),'xtick'),'UniformOutput',false)') ...
                    );
            end

%% . 3.3.2 differentials

            % clean
            set(gui.main,'CurrentAxes',gui.specs(ch,2))
            cla(gui.specs(ch,2));
            
            % the spectrograms
            surf(spectrograms{ch,2} ... % time
                ,spectrograms{ch,1} ... % frq
                ,(spectrograms{ch,4})... % log(p)
                , 'parent', gui.specs(ch,2));
            axis tight;

            % label duration lines
            gui.lines(ch,2,1) = line([labels{call_nr,1} labels{call_nr,1}] - offset(ch)/fftoptions.sr  ...
                ,frq_range ,[max_powgrad max_powgrad] ...
                ,'parent', gui.specs(ch,2) ...
                , 'LineStyle','-', 'color', gfc ...
                );
            gui.lines(ch,2,2) = line([labels{call_nr,2} labels{call_nr,2}] - offset(ch)/fftoptions.sr  ...
                ,frq_range ,[max_powgrad max_powgrad] ...
                ,'parent', gui.specs(ch,2) ...
                , 'LineStyle','-', 'color', gfc ...
                );

            % general plot properties
            view(gui.specs(ch,2),0,90);  
            shading(gui.specs(ch,2),'interp');
            set(gui.specs(ch,2),'zlim',[0,max_powgrad]);
            
            % x axis on last channel
            if (~isempty(get(gui.specs(ch,2),'xticklabel')))
                set(gui.specs(ch,2), 'xticklabel' ...
                    , char(arrayfun(@(lab) num2str(sprintf('%.0f',lab*1000)) ...
                    , -min(spectrograms{ch,2}) + get(gui.specs(ch,2),'xtick'),'UniformOutput',false)') ...
                    );
            end
            
            % add mean frq
            plot3(spectrograms{ch,2},spectrograms{ch,5}...
                , ones(1,size(spectrograms{ch,5},2))*max(max((spectrograms{ch,3}))) ...
                ,'b:', 'parent', gui.specs(ch,2));

            
        end % loop channels
        
%% . 3.3.3 landscape

        % clean
        set(gui.main,'CurrentAxes',gui.landscape)
        cla(gui.landscape);
        
        % time axis
        timelim = boolean(any(cell2mat(arrayfun(@(ch) (spectrograms{ch,2} >= labels{call_nr,1} - offset(ch)/fftoptions.sr) ...
                .* (spectrograms{ch,2} <= labels{call_nr,2} - offset(ch)/fftoptions.sr) ...
                ,channel_vec,'UniformOutput',false)'),1) );
        land_time = mean(cell2mat(spectrograms(:,2)),1);
        land_time = land_time(timelim);
        
        % frequency
        land_frq = mean(cell2mat(spectrograms(:,1)'),2);
        
        % power landscape:
        % cat all channels, gaussian filter, border cutting and time limit
        filter_width = 15;
        land_scape = conv2(sum( cat(3,spectrograms{:,3}) ,3) ...
                        ,fspecial('gaussian',[filter_width filter_width],filter_width/2));
        edge_off = floor(filter_width/2);
        land_scape = land_scape(edge_off+1:end-edge_off, edge_off+1:end-edge_off);           
        land_scape = land_scape(:,timelim);

        % plot it!
        surfl( land_time ... % time
            , land_frq ... % frq
            , land_scape ... % log(p)
            , 'parent', gui.landscape);
            view(60,30);
            shading(gui.landscape,'interp');
            axis tight; % isn't it beautiful?
        % no, not quite yet!
        set(gui.landscape, 'xticklabel' ...
                , char(arrayfun(@(lab) num2str(sprintf('%.0f',lab*1000)) ...
                , -min(land_time) + get(gui.landscape,'xtick'),'UniformOutput',false)') ...
                , 'yticklabel', char(arrayfun(@(lab) num2str(sprintf('%.0f',lab/1e3)) ...
                , get(gui.landscape,'ytick'),'UniformOutput',false)') ...
                , 'zticklabel',[] ...
                ,'color',gfc ...
                );
        
%% . 3.3.4 fingerprint

        % clean
        set(gui.main,'CurrentAxes',gui.fingerprint)
        cla(gui.fingerprint);
        
        % modified frequency bins
        new_frq_vector = frq_range(1):1e3:frq_range(2);
        
        % store all spectrograms successively
        call_spectrog = cell(4,1);
        % for "direction indicator"
        power_sum = zeros(1,4);
        
        for ch = channel_vec
            call_spectrog(ch) = {spectrograms{ch,3}(:, ...
                timelim ...
                )};
            
            % power integral
            power_sum(ch) = sum(sum(sum(cat(3,call_spectrog{ch}))));
        end
        
        % calculate the power weighted frequencies.
        PowerWeighted_frq = histc(sum(cell2mat( ...
                                        cellfun(@(f,p) f'*p, {land_frq}, {sum(cat(3,call_spectrog{:}),3)}...
                                                ,'UniformOutput',false))...
                                        ,1) ...
                                    ./ sum(sum(cat(3,call_spectrog{:}),3),1) ... % weighted average
                                 , new_frq_vector) ... % histogram
                                 ./ (labels{call_nr,2} - labels{call_nr,1}); % normalize for usv duration
        % TODO: note
        %{
            this is biased by the huge amount of powers below treshold.
            must be improved before automatic classification.
        %}
        
        % plot fingerprint!
        barh(new_frq_vector, -PowerWeighted_frq ...
            ,'parent',gui.fingerprint, 'FaceColor',gbc*0.8 ,'EdgeColor','none');
        set(gui.fingerprint, 'ylim', frq_range);

        
        
%% . 3.3.5 direction indicator

        % clean
        set(gui.main,'CurrentAxes',gui.direction)
        cla(gui.direction);
        
        % find position by intensities
        position = sum(cell2mat(arrayfun(@(cha) power_sum(channel_order(cha)) * direction_vectors{cha}' ...
                        , channel_vec, 'UniformOutput',false)),2);
        position = position / norm(position);
        
        % the arrow
        quiver(position(1), position(2), -position(1), -position(2) ...
            ,'parent', gui.direction, 'LineWidth',3,'Color',gbc*0.8...
            ,'Marker','o','showarrowhead','off');


%% . 3.3.6 general
        colormap(flipud(gray)); 
        
        set(gui.scroll.move,'string',num2str(call_nr));
        set(gui.scroll.bar,'value',call_nr);
        set(gui.calltype,'string',labels{call_nr,3});
        set(gui.undo, 'Enable', 'off');
        set(gui.progress, 'xdata',[0 call_nr call_nr 0] );
        set(gui.progressbar, 'XLim',[1,nroflabels] );
        set(gui.time, 'xdata' ...
            ,[labels{call_nr,1} labels{call_nr,2} labels{call_nr,2} labels{call_nr,1}] );
        
    end %Update Plots


%% 3.5 	 find positions of spectrograms
    function FindSpectrogPositions()
        %{
            This is a workaround used to distinguish where the spectrograms
            are. That is needed to find out where the user clicked.
        
       !!   This depends on window position and scaling!
        
            Unfortunately this consumes computer power on every ReLoad.
            Should be removed when there is a more elegant way to find the
            plot that the user clicked.
        %}
        % Spectrograms and diffs are embedded in:
        % (1) main window:          get(gui.main,'position')
        % (2) right panel:          get(gui.right.h,'position')
        % (3) spectrogram panel:    get(gui.right.specs,'position')
        % (4) specs handles:        get(gui.specs,'position')

        
        % (1) main window
        mainpos = get(gui.main,'position');
        
        % (2) right panel and (3) spectrogram panel
        newpos = ChildrenPosition( ...
                ChildrenPosition(get(gui.main,'position'),get(gui.right.h,'position')) ...
                , get(gui.right.specs,'position'));

        % (4) specs handles
        if channelcount > 1
            next_pos = get(gui.specs(:,1),'position');
        else
            next_pos = {get(gui.specs(:,1),'position')};
        end
        
        gui.positions(:,1) = cellfun(@(spe) ChildrenPosition(newpos,spe) - [mainpos(1:2),0,0] ...
                                , next_pos,'UniformOutput',false);
        
        % same for differential specs
        newpos = ChildrenPosition( ...
                ChildrenPosition(get(gui.main,'position'),get(gui.right.h,'position')) ...
                , get(gui.right.diffs,'position'));
        % (4) specs handles
        
        if channelcount > 1
            next_pos = get(gui.specs(:,2),'position');
        else
            next_pos = {get(gui.specs(:,2),'position')};
        end
        gui.positions(:,2) = cellfun(@(spe) ChildrenPosition(newpos,spe) - [mainpos(1:2),0,0] ...
                                , next_pos,'UniformOutput',false);
        
    end % Find Spectrogram Positions

    % helper: convolute absolute and relative gui element position
    function [newpos] = ChildrenPosition(masterpos, slavepos)
        newpos = zeros(1,4);
        
        newpos(1) = masterpos(1) + masterpos(3) * slavepos(1);
        newpos(2) = masterpos(2) + masterpos(4) * slavepos(2);
        newpos(3) = masterpos(3) * slavepos(3);
        newpos(4) = masterpos(4) * slavepos(4);

    end % ChildrenPosition

%% 4 ### input and output functions ###
%% 4.1   perform initial checks and get wave parameters
    function [sr, file_duration, offset] = InitialChecks()
        %{
            checks everything that needs to be checked before algorithm can
            start:
                - consistent sampling rate
                - duration
                - channel offset
        
            CRITICAL ASSUMPTION:
            all channels align to the end!
        %}
        
        if ( boolean(sum(sum(bsxfun(@eq, [waveforms.info(:).SampleRate],[waveforms.info(:).SampleRate]')))-channelcount^2) )
           error('inequal sampling rate. check file input!');
        end

        sr = mean([waveforms.info(:).SampleRate]);

        maxdurationchannel = find(bsxfun(@eq,[waveforms.info(:).Duration],max([waveforms.info(:).Duration]) ),1,'first');
        file_duration = waveforms.info(maxdurationchannel).Duration;

        offset = (file_duration - [waveforms.info(:).Duration])* sr ;
        
        if (sum(any(offset,1))== 0)
            return;
        end
        
        channel_off = sprintf(', %i',channel_vec(any(offset,1))) ;
        plural_s = '';
        if (sum(any(offset,1))>1)
            plural_s = 's';
        end

        fprintf('\n Channel%s%s shorter than max. Aligning to end!\n' ...
            ,plural_s, channel_off(2:end) )

    end % Initial Checks


%% 4.2 	 load raw wave data
    function GetWaveData()
        %{
            loads a block from the given wave files and extracts
            spectrogram information.
        %}
        % the sampleframe is the sample interval (from...to) that is read.
        % min and max limitations have to be regarded (0, total samples)
        sample_interval = (calltimes(call_nr,:) .* fftoptions.sr );
        
        sample_wav = [];

        for ch = channel_vec
            start = floor(max([sample_interval(1)-offset(ch),1]));
            finish = ceil(min([start+500*250,sample_interval(2)-offset(ch),waveforms.info(ch).TotalSamples]));
            wave = audioread(waveforms.info(ch).Filename ...
                                    ,[ start, finish ] ...
                                );
                            
            % add leading zeros for first channel correction
            wave = [zeros( round( ...
                min([sample_interval(2),file_duration * fftoptions.sr])-sample_interval(1)-size(wave,1)),1) ...
                ; wave]; %#ok<AGROW>
            
            [~, f, t, p] = ...
                spectrogram(wave,fftoptions.window,fftoptions.noverlap,fftoptions.frequencies,fftoptions.sr);
            
            f_check = arrayfun(@(frq)boolean(frq >= frq_range(1) & frq <= frq_range(2))  ,  f );
            
            spectrograms(ch,1) = {f(f_check)}; % frequency
            spectrograms(ch,2) = {t+start/fftoptions.sr}; % time
            spectrograms(ch,3) = {p(f_check,:)}; % power
            [dt, df] = gradient(p(f_check,:));
            spectrograms(ch,4) = {(abs(dt)+abs(df))}; % grad p
%             spectrograms(ch,5) = {log10([spectrograms{ch,3}])};

        % power-weighted average frequency
            spectrograms(ch,5) = { sum(cell2mat( ...
                                    cellfun(@(f,p) f'*p, spectrograms(ch,1), spectrograms(ch,3)...
                                            ,'UniformOutput',false))...
                                    ,1) ...
                                ./ sum(cell2mat(spectrograms(ch,3)),1)};
            spectrograms(ch,6) = {abs(gradient(spectrograms{ch,5}))};

            % save waveform
            if (isempty(sample_wav))
                sample_wav = wave;
            else
                if (size(wave,1)> size(sample_wav,1))
                    wave = wave(1:size(sample_wav,1));
                end
                    
                sample_wav(1:size(wave,1)) = sample_wav(1:size(wave,1)) + wave;
            end
            
            
        end % end loop thru channels

        sample_wav = sample_wav / channelcount;
        
    end % end get wave data


%% 4.3 	 save labels to file
    function SaveLabels(~,~)
        %{
            lets user decide change.
            formats: '.mat' and '.txt'
        %}
        
        % defocus "save" knob
        set(gui.save, 'Enable', 'off');
        drawnow;
        set(gui.save, 'Enable', 'on');

        % save
        today = datevec(date());
        today = sprintf('%04.0f%02.0f%02.0f',round(today(1)),today(2),today(3));
        save_chooser = 'no'; %#ok<NASGU>

        save_chooser = questdlg('save labels?','call-o-matic','no','txt','mat','no'); 
        switch save_chooser
        % save as mat file
            case 'mat'
                savename = fullfile(workpath,strcat(today,'-labels-RECORDING','.mat'));
                [filename, pathname] = uiputfile( ...
                            {    ...
                                '*.mat','MAT-files (*.mat)'; ...
                                '*.*',  'all files (*.*)'}, ...
                                'save spike file',savename);
               if isequal(filename,0)
                   msgbox(sprintf('No file specified.\nsaved as %s.',savename),'call-o-matic MACI');

               else
                   savename = fullfile(pathname, filename);
               end

                save(savename,'labels');

        % save as text file
            case 'txt'
                savename = fullfile(workpath,strcat(today,'-labels-RECORDING','.txt'));
                [filename, pathname] = uiputfile( ...
                            {   '*.txt','text files (*.txt)'; ...
                                '*.lbl','label files (*.lbl)'; ...
                                '*.*',  'all files (*.*)'}, ...
                                'save spike file',savename);
                           if isequal(filename,0)
                               msgbox(sprintf('No file specified.\nsaved as %s.',savename),'call-o-matic MACI');
                               filename = savename;
                           end
               ExportCellToText(fullfile(pathname,filename),labels);
        end % switch user selection
        
    end % save labels
%% 4.4 	 prompt on close
    function CloseMain(~,~)
        saved = questdlg('did you save your work?','call-o-matic MACI','yes','no','just get me out!','no'); 
        
        switch saved
            case 'no'
                SaveLabels()
            otherwise
                if(exist('gui','var'))
                    close(gui.main);
                    clearvars gui;
                end
        end
        
        
    end % close main

%% ________________________________________________________________________

%% III. GUI SETUP ---------------------------------------------------------
    function CreateGUI()
        
%% 1 ### main window ###
        gui.main = figure(...
                'Position',0.8*get( 0, 'ScreenSize' )+[50 50 0 0] ...
                , 'WindowStyle','normal','Filename','myGui' ...
                ..., 'MenuBar','none'... 
                ..., 'Toolbar', 'none' ...
                , 'Name', 'call-o-matic MACI' ...
                , 'color',gbc...
                , 'DockControls', 'off'...
                ..., 'units','pixels' ...
                ..., 'Position',[32+listwidth 1 1024 round(1024*210/297)] ...
                , 'PaperType','A4' ...
                , 'PaperUnits','centimeters'...
                , 'PaperPosition',[0 0 28.7 21]...
                , 'PaperPositionMode','auto' ...
                , 'PaperOrientation','landscape'...
                , 'Resize', 'on' ...
                , 'Selected', 'on'...
                , 'visible','on' ...
                ..., 'DeleteFcn',@CloseAll ...
                , 'KeyReleaseFcn', @ShortcutPressed ...
                , 'WindowButtonUpFcn', @LabelExtension ...
                ,'DeleteFcn',@CloseMain ...
                );
        hold on;

            
        gui.left.h = uipanel (...
                'parent',gui.main ...
                , 'Title',''...
                , 'BorderType','none'...
                , 'BorderWidth',2 ...
                , 'HighlightColor',ghc ...
                , 'BackgroundColor',gfc ...
                , 'ForegroundColor',gbc ...
                , 'Position',[0 0 0.25 1]);
            
        gui.right.h = uipanel ( ...
                'parent',gui.main ...
                , 'Title',''...
                , 'BorderType','none'...
                , 'BorderWidth',2 ...
                , 'HighlightColor',ghc ...
                , 'BackgroundColor',gfc ...
                , 'ForegroundColor',gbc ...
                , 'Position',[0.25 0 0.75 1]);

%% 2 ### left panel ###

%% 2.1 	 landscape
        gui.landscape = axes('parent',gui.left.h...
                , 'units','normalized' ...
                , 'OuterPosition',[0 0.75 1 0.25] ...
                , 'FontSize',10.0 ...
                , 'XColor',ghc ...
                , 'YColor',ghc ...
                , 'ZColor',ghc ...
                ... ,'YAxisLocation','right' ...
                , 'XGrid','on','YGrid','on' ,'ZGrid','on' ...
                , 'visible','on' ...
                , 'tickdir','out'...
                , 'box','on' ...
                , 'NextPlot','add' ... % replacechildren
                , 'projection','perspective' ...
                ); 
        gui.landscapetext = zeros(1,2);
        
        gui.landscapetext(1) = uicontrol('style','text'...
                , 'string','t [ms]' ...
                , 'FontSize',8.0 ...
                , 'HorizontalAlignment','left' ...
                , 'parent',gui.left.h ...
                , 'units','normalized' ...
                , 'Position',[0 0.75 0.1 0.02] ...
                , 'BackgroundColor',gfc ...
                , 'ForegroundColor',ghc ...
                );
        gui.landscapetext(2) = uicontrol('style','text'...
                , 'string','f [kHz]' ...
                , 'FontSize',8.0 ...
                , 'HorizontalAlignment','left' ...
                , 'parent',gui.left.h ...
                , 'units','normalized' ...
                , 'Position',[1-0.1 0.75 0.1 0.02] ...
                , 'BackgroundColor',gfc ...
                , 'ForegroundColor',ghc ...
                );

%% 2.2 	 fingerprint
        gui.fingerprint = axes('parent',gui.left.h...
                , 'units','normalized' ...
                , 'OuterPosition',[0 0.55 1 0.20] ...
                , 'FontSize',10.0 ...
                , 'XColor',ghc ...
                , 'YColor',ghc ...
                , 'YAxisLocation','right' ...
                , 'XGrid','on','YGrid','on' ...
                , 'visible','on' ...
                , 'tickdir','out'...
                , 'box','off' ...
                , 'NextPlot','add' ... % replacechildren
                , 'Color',gfc ...
                , 'xticklabel',[] ...
                );

%% 2.3 	 main menu
% type indicator
        gui.calltype = uicontrol('style','text'...
                , 'string',labels{call_nr,3} ...
                , 'FontSize',12.0 ...
                , 'HorizontalAlignment','center' ...
                , 'parent',gui.left.h ...
                , 'units','normalized' ...
                , 'Position',[0.55 0.5 0.4 0.05] ...
                , 'BackgroundColor',gfc ...
                , 'ForegroundColor',gbc ...
                , 'FontWeight','bold' ...
                );

% apply manipulations
        gui.apply = uicontrol('style','Pushbutton'...
                , 'units','normalized' ...
                , 'string','apply' ...
                , 'Callback',@(~,~)ApplyManipulation ...
                , 'FontSize',10.0 ...
                , 'HorizontalAlignment','center' ...
                , 'parent',gui.left.h ...
                , 'units','normalized' ...
                , 'Position',[0.05 0.5 0.2 0.05] ...
                , 'BackgroundColor',gfc ...
                , 'ForegroundColor',ghc ...
                , 'FontWeight','bold' ...
                );
% undo changes
        gui.undo = uicontrol('style','Pushbutton'...
                , 'units','normalized' ...
                , 'string','undo' ...
                , 'Callback',@(~,~)LabelUndo ...
                , 'FontSize',10.0 ...
                , 'HorizontalAlignment','center' ...
                , 'parent',gui.left.h ...
                , 'units','normalized' ...
                , 'Position',[0.25 0.5 0.2 0.05] ...
                , 'BackgroundColor',gfc ...
                , 'ForegroundColor',ghc ...
                , 'FontWeight','bold' ...
                , 'Enable', 'off' ...
                );
            
% duplicate
        gui.duplicate = uicontrol('style','Pushbutton'...
                , 'units','normalized' ...
                , 'string','dup' ...
                , 'Callback',@DuplicateCall ...
                , 'FontSize',10.0 ...
                , 'HorizontalAlignment','center' ...
                , 'parent',gui.left.h ...
                , 'units','normalized' ...
                , 'Position',[0.05 0.45 0.2 0.05] ...
                , 'BackgroundColor',gfc ...
                , 'ForegroundColor',ghc ...
                , 'FontWeight','bold' ...
                , 'tooltipstring',sprintf('duplicate label') ...
                );
            
% delete
        gui.delete = uicontrol('style','Pushbutton'...
                , 'units','normalized' ...
                , 'string','del' ...
                , 'Callback',@(~,~)DeleteLabelPrompt ...
                , 'FontSize',10.0 ...
                , 'HorizontalAlignment','center' ...
                , 'parent',gui.left.h ...
                , 'units','normalized' ...
                , 'Position',[0.25 0.45 0.2 0.05] ...
                , 'BackgroundColor',gfc ...
                , 'ForegroundColor',ghc ...
                , 'FontWeight','bold' ...
                , 'tooltipstring',sprintf('delete label') ...
                );

% extend view
        gui.extend = zeros(1,3);
        gui.extend(3) = uicontrol('style','text'...
                , 'string','extend [ms]' ...
                , 'FontSize',8.0 ...
                , 'HorizontalAlignment','right' ...
                , 'parent',gui.left.h ...
                , 'units','normalized' ...
                , 'Position',[0.55 0.45 0.1 0.05] ...
                , 'BackgroundColor',gfc ...
                , 'ForegroundColor',ghc ...
                , 'FontWeight','normal' ...
                );
        gui.extend(1) = uicontrol('style','edit'...
                , 'HorizontalAlignment','left' ...
                , 'FontSize',8.0 ...
                , 'string',num2str(ext_timeframe(1)) ...
                , 'parent',gui.left.h ...
                , 'Callback',@ExtendView ...
                , 'units','normalized' ...
                , 'Position',[0.7 0.475 0.25 0.025] ...
                , 'BackgroundColor',gfc ...
                , 'ForegroundColor',ghc ...
                , 'BusyAction','cancel' ...
                );
        gui.extend(2) = uicontrol('style','edit'...
                , 'HorizontalAlignment','right' ...
                , 'FontSize',8.0 ...
                , 'string',num2str(ext_timeframe(2)) ...
                , 'parent',gui.left.h ...
                , 'Callback',@ExtendView ...
                , 'units','normalized' ...
                , 'Position',[0.7 0.45 0.25 0.025] ...
                , 'BackgroundColor',gfc ...
                , 'ForegroundColor',ghc ...
                , 'BusyAction','cancel' ...
                );

% save
        gui.save = uicontrol('style','Pushbutton'...
                , 'units','normalized' ...
                , 'string','save' ...
                , 'Callback',@SaveLabels ...
                , 'FontSize',10.0 ...
                , 'HorizontalAlignment','center' ...
                , 'parent',gui.left.h ...
                , 'units','normalized' ...
                , 'Position',[0.05 0 0.90 0.05] ...
                , 'BackgroundColor',gfc ...
                , 'ForegroundColor',ghc ...
                , 'FontWeight','bold' ...
                );
            
%% 2.4 	 call type box
        gui.ct.h = uipanel ('parent',gui.left.h ...
                , 'Title','call types'...
                , 'BorderType','line'...
                , 'BorderWidth',2 ...
                , 'HighlightColor',ghc ...
                , 'BackgroundColor',gfc ...
                , 'ForegroundColor',gbc ...
                , 'Position',[ 0.05 0.05 0.90 0.4 ] ...
                );
            
        gui.knobs = struct();
        rows = size(calltypes.abbr,1);
        for row=1:rows
            cols = size(calltypes.abbr{row},2);
            for col = 1:cols
                
        gui.knobs(row,col).h = uicontrol( 'style','Pushbutton'...
                , 'units','normalized' ...
                , 'parent',gui.ct.h...
                , 'String',sprintf('%s %s ',calltypes.abbr{row}{col},calltypes.shortcut{row}{col})...
                , 'value',1 ...
                , 'Callback',@KnobPressed ...
                , 'Position'  ...
                , [ 1-(col/cols), 1-(row/rows), 1/cols, 1/rows ] ...
                , 'BackgroundColor',gfc ...
                , 'ForegroundColor',gbc ...
                , 'FontWeight','bold' ...
                , 'FontSize',12 ...
                , 'tooltipstring',sprintf('%s\n%s',calltypes.type{row}{col} ...
                            , shortcuts( ...
                                    find(cellfun(@(sh) strcmp(sh, calltypes.abbr{row}{col}), {shortcuts(:).ct}),1,'first') ...
                                ).key ) ...
                );
                
            end % rows of knobs
        end % cols of knobs


%% 3 ### right panel ###
%% 3.1 	 spectrograms
% Spectrograms
        gui.right.specs = uipanel (...
                'parent',gui.right.h ...
                ,'units','normalized' ...
                ,'Title',sprintf('spectrograms' ...
                                       )...
                ,'BorderType','none'...
                ,'BorderWidth',2 ...
                ,'HighlightColor',ghc ...
                ,'BackgroundColor',gfc ...
                ,'ForegroundColor',gbc ...
                ,'Position',[0 0.12 0.5 0.88] ...
                );
                   
% Differential Spectrograms
        gui.right.diffs = uipanel (...
                'parent',gui.right.h ...
                ,'units','normalized' ...
                ,'Title',sprintf('differentials' ...
                                       )...
                ,'BorderType','none'...
                ,'BorderWidth',2 ...
                ,'HighlightColor',ghc ...
                ,'BackgroundColor',gfc ...
                ,'ForegroundColor',gbc ...
                ,'Position',[0.5 0.12 0.5 0.88] ...
                );
            
        gui.specs = zeros(channelcount,2);
        spec_h = 0.96/channelcount;
        border = 0.01;

% build up both
        for ch = channel_vec
            sy = 1-ch*spec_h;
            sh = spec_h - border;
        gui.specs(ch,1) = axes('parent',gui.right.specs ...
                    ,'units','normalized' ...
                    ,'Position', [0.01 sy 0.98 sh] ... 
                    ,'FontSize',8.0 ...
                    ,'XColor',ghc ...
                    ,'YColor',ghc ...
                    ,'YAxisLocation','right' ...
                    ,'XGrid','on','YGrid','on' ...
                    ,'visible','on' ...
                    ,'tickdir','out'...
                    ,'box','off' ...
                    ,'NextPlot','add' ... % replacechildren
                    ,'yticklabel',[] ...
                    ,'YLim',frq_range ...
                    ); %#ok<LAXES>
            
        gui.specs(ch,2) = axes('parent',gui.right.diffs ...
                    ,'units','normalized' ...
                    ,'Position', [0.01 sy 0.95 sh] ... 
                    ,'FontSize',8.0 ...
                    ,'XColor',ghc ...
                    ,'YColor',ghc ...
                    ,'YAxisLocation','right' ...
                    ,'XGrid','on','YGrid','on' ...
                    ,'visible','on' ...
                    ,'tickdir','out'...
                    ,'box','off' ...
                    ,'NextPlot','add' ... % replacechildren
                    ,'YLim',frq_range ...
                    );  %#ok<LAXES>
                
        if (ch ~= channelcount)
            set (gui.specs(ch,1),'xticklabel',[] )
            set (gui.specs(ch,2),'xticklabel',[] )
        end
                
        end % build Specs         
       
        gui.togglefullscreen = uicontrol( 'style','RadioButton'...
                , 'units','normalized' ...
                , 'parent',gui.right.h...
                , 'String',sprintf('')...
                , 'value',0 ...
                , 'Callback',@ToggleFullScreen ...
                , 'Position'  ...
                , [ 0.99, 0.99, 0.01, 0.01 ] ...
                , 'BackgroundColor',gfc ...
                , 'ForegroundColor',gbc ...
                , 'FontWeight','bold' ...
                , 'FontSize',12 ...
                , 'tooltipstring',sprintf('toggle full screen') ...
                );
        
        
        
        % find positions of spectrograms
        FindSpectrogPositions();
        
% progress bars
        gui.progressbar = axes('parent',gui.right.h ...
                , 'units','normalized' ...
                , 'Position', [0.0 0.1 1 0.01] ... 
                , 'FontSize',8.0 ...
                , 'XColor',ghc ...
                , 'YColor',ghc ...
                , 'YAxisLocation','right' ...
                , 'XGrid','off','YGrid','off' ...
                , 'visible','on' ...
                , 'tickdir','in'...
                , 'box','off' ...
                , 'NextPlot','replacechildren' ... 
                , 'xtick',(0:0.25:1.25)*(nroflabels-1),'ytick',[] ...
                , 'xticklabel',[], 'yticklabel',[] ...
                , 'XMinorTick','on' ...
                , 'YLim',[0,1] ...
                , 'XLim',[1,nroflabels] ...
                , 'Color',gbc ...
                );
                
        gui.progress = patch( ...
                [0 call_nr call_nr 0 ], [0 0 1 1 ] ...
                , ghc ...
                , 'parent',gui.progressbar ...
                , 'FaceAlpha', 0.5 ...
                );
            
        gui.timebar = axes('parent',gui.right.h ...
                , 'units','normalized' ...
                , 'Position', [0.0 0.11 1 0.01] ... 
                , 'FontSize',8.0 ...
                , 'XColor',ghc ...
                , 'YColor',ghc ...
                , 'YAxisLocation','right' ...
                , 'XGrid','off','YGrid','off' ...
                , 'visible','on' ...
                , 'tickdir','in'...
                , 'box','off' ...
                , 'NextPlot','replacechildren' ... 
                , 'xtick',(0:0.25:1.25)*(file_duration-1),'ytick',[] ...
                , 'xticklabel',[], 'yticklabel',[] ...
                , 'XMinorTick','off' ...
                , 'YLim',[0,1] ...
                , 'XLim',[0,file_duration] ...
                , 'Color',gbc ...
                );
                
        gui.time = patch( ...
                [labels{call_nr,1} labels{call_nr,2} labels{call_nr,2} labels{call_nr,1}] ...
                , [0 0 1 1] ...
                , [0.8 0.2 0.2] ...
                , 'parent',gui.timebar ...
                , 'edgecolor',[0.8 0.2 0.2] ...
                );
                
        

%% 3.2 	 direction and scrollbar
% Call Direction
        gui.direction = axes('parent',gui.right.h ...
                    ,'units','normalized' ...
                    ,'OuterPosition', [0 0 0.1 0.1] ... 
                    ,'FontSize',8.0 ...
                    ,'XColor',ghc ...
                    ,'YColor',ghc ...
                    ,'YAxisLocation','right' ...
                    ,'XGrid','on','YGrid','on' ...
                    ,'visible','on' ...
                    ,'tickdir','out'...
                    ,'box','off' ...
                    ,'NextPlot','add' ... % replacechildren
                    ,'xticklabel',[] ...
                    ,'yticklabel',[] ...
                    ,'xlim',[-1 1] ,'ylim',[-1 1] ...
                    ,'xtick',-1:0.5:1 ,'ytick',-1:0.5:1 ...
                    , 'Color',gfc ...
                    ); 
                
% Scrollbar
        gui.scroll.h = uipanel (...
                'parent',gui.right.h ...
                ,'units','normalized' ...
                ,'Title','label nr'...
                ,'BorderType','line'...
                ,'BorderWidth',2 ...
                ,'HighlightColor',ghc ...
                ,'BackgroundColor',gfc ...
                ,'ForegroundColor',gbc ...
                ,'Position',[0.1 0 0.9 0.1]);

        gui.scroll.bar = uicontrol('style','slider'...
                ,'parent',gui.scroll.h ...
                ,'Callback',@ScrollCall ...
                ,'units','normalized' ...
                ,'Position',[0.02 0.1 0.76 0.8] ...
                ,'BackgroundColor',gbc ...
                ,'ForegroundColor',gfc ...
                ,'min',1,'max',nroflabels ...
                ,'value',call_nr ...
                ,'SliderStep',[1 10] /(nroflabels-1) ...
                );

        gui.scroll.move = uicontrol('style','edit'...
                , 'string',num2str(call_nr) ...
                , 'parent',gui.scroll.h ...
                , 'Callback',@MoveCall ...
                , 'units','normalized' ...
                , 'Position',[0.82 0.1 0.16 0.8] ...
                , 'BackgroundColor',gbc ...
                , 'ForegroundColor',gfc ...
                , 'BusyAction','cancel' ...
                );


    end % GUI


%% ________________________________________________________________________
end % end main function

%% IV. DATA I/O -----------------------------------------------------------
%% 1 ### labels ###
%% 1.1   load
function [labels] = LoadLabels(file)
%{
    loads labels from "labels.txt", 
%}
    [~, ~, ext] = fileparts(file);
    labelinfo = {};
    
    switch ext
        case '.txt'
            fid = fopen(file);
            
            while(~feof(fid))
                labelinfo = vertcat(labelinfo(:,:),textscan(fid, '%f\t%f\t%s\n'));
            end
            
            fclose(fid);
            if(iscell(labelinfo{1,3}))
                labels = cell(size(labelinfo{1},1),3);
                for i=1:size(labelinfo{1},1)
                    labels(i,1) = {labelinfo{1}(i)};
                    labels(i,2) = {labelinfo{2}(i)};
                    labels(i,3) = labelinfo{3}(i);
                end
            else 
                labels = labelinfo;
                
            end
        case '.mat'
            load(file);
        otherwise
            fprintf('\t Stay the patient course \n\t Of little worth is your ire \n\t The filetype is unknown.\n');
    end
    
    % delete empty lines
    labels = labels(~any(cellfun(@(line) isempty(line), labels ),2),:);
    
end % Load Labels

%% 1.2   export 'labels.txt'
function ExportCellToText(filep,labcell)
%{
    used to save as "labels.txt", 
    same way as Avisoft did (back when we used it).
%}
    fid = fopen(filep,'w+');
    if(iscell(labcell{1,3}))
        for l = 1:size(labcell,1)
        fprintf(fid,'%.5f\t%.5f\t%s\n' ...
            , labcell{l,1}... % start time
            , labcell{l,2} ... % end time
            , cell2mat(labcell{l,3}) ... % call type
        );
        end
    else 
        for l = 1:size(labcell,1)
        fprintf(fid,'%.5f\t%.5f\t%s\n' ...
            , labcell{l,1}... % start time
            , labcell{l,2} ... % end time
            , labcell{l,3} ... % call type
        );
        end
    end

    fclose(fid);

end % export cell to text


%% V. backup --------------------------------------------------------------

%% ________________________________________________________________________
%  eof - thanks for reading!
