# Supplementary material for: Vocalization–whisking coordination and multisensory integration of social signals in rat auditory cortex
Source: eLife. 2014 Dec 8;3:e03185. doi: 10.7554/eLife.03185 (PMC4270083; doi:10.7554/eLife.03185)
Supplement: Source code 1. — Custom-written MATLAB codes to generate spectrograms from multi-channel ultrasonic recordings. The codes also enable semi-automatic identification and manual classification of rat ultrasonic vocalisations. DOI: http://dx.doi.org/10.7554/eLife.03185.018 [file elife03185s001.zip › USV Classification/COM3_direction.m]

%  #############################################
%% ####            usv direction            ####
%  #############################################
%  Brecht Lab                         24.07.2013
%
%  ________________________________________________________________________
%  >>> usv direction, Version 1.0
%  This tool will add the direction of a call to the list of categorized
%  labels.
% 
%  Have fun exploring the programm, script and your Recording data!! 
%  Your feedback and questions are welcome (falk.mielke@bccn-berlin.de).
% 
%% ________________________________________________________________________


function [labels] = COM3_direction (varargin)

%% ________________________________________________________________________
%% I. MAIN ALGORITHM -----------------------------------------------------

%% 1 ### initialization ###
%% 1.1 	 input arguments
    % get varargin parameters

        % get varargin parameters
    arg = 1;
    while (arg <= nargin)
        switch [varargin{arg}]
            % file paths as cell array
            case '-f'
                arg = arg + 1;
                wavefiles = varargin{arg};
                
            % label file paths as string
            case '-l'
                arg = arg + 1;
                labelfile = varargin{arg};
                
            case '-lv'
                arg = arg + 1;
                labels = varargin{arg};
                
            case '-d'
                arg = arg + 1;
                channel_order =  varargin{arg}{1}; % clockwise order
                direction_vectors = varargin{arg}{2};
                
                
        end
        arg = arg + 1;
    end % loop thru args

    % check if we have all we need:
    if(~exist('wavefiles','var'))
        % enter a "files" cell manually here:
%         wavefiles = { ; }; 
       error('no wave files given via "-f, files{}" input!');
    end
    
    if(~exist('labelfile','var') && ~exist('labels','var'))

        [fi,pa] = uigetfile( ...
                    {  '*.mat','MAT-files (*.mat)'; ...
                       '*.txt',  'Text files (*.*)'; ...
                       '*.*',  'all files (*.*)'}, ...
                       'select labels file');
        if isequal(fi,0)
           msgbox('no file selected','call-o-matic directions');
           return;
        end
        labelfile = fullfile(pa,fi);

    end

    
%% 1.2 	 global parameters
%% . 1.2.1 usable for manual fine-tuning

% channels
    channelcount = size(wavefiles,1); % how many channels?
    channel_vec = 1:channelcount; 


% direction 
    % used for intensity-dependant vector
    % !!! both vectors must have the same length (nr. of channels)
    if(~exist('channel_order','var') || ~exist('direction_vectors','var'))
        % enter directional info manually here:
        channel_order =       [ 3     4       1       2 ]; % clockwise order
        direction_vectors =  {[1,1];[1,-1];[-1,-1];[-1,1]};
    end
    

% spectrogram parameters
    fftoptions = struct();
    reso = 500;
    fftoptions.window = blackmanharris(reso);
    fftoptions.noverlap = floor(reso*.8);
    fftoptions.frequencies = 1024*1.5;
    
    % cutoff frequencies
    frq_range = [18, 118]*1e3;


%% . 1.2.2 stable, don't manipulate!
% general
    call_nr = 1;
    calltimes = [];
    
% spectrogram data
    spectrograms = cell(channelcount,6); % frq, time, pow, grad pow, fund frq, fund frq grad

% store wave info
    waveforms = struct(); 
    if(~all(any(arrayfun(@(ch)exist(wavefiles{ch},'file'), channel_vec),1)))
        % wave files not found
        error(sprintf('\t Having been erased, \n\t The experiments you''re seeking \n\t Must now be redone.\n')); %#ok<SPERR>
    end
    waveforms.info = cellfun(@(wave)audioinfo(strcat(wave)), wavefiles(:));


% workpath
    if(~exist('labelfile','var') )
        workpath = pwd();
    else
        [workpath,~,~] = fileparts(labelfile);
    end

%% 2 ### get things going ###
%% 2.1 	 preparation
% the usual checks
    [fftoptions.sr, file_duration, offset] = InitialChecks();
    fftoptions.timestep = fftoptions.noverlap/fftoptions.sr;


    
%% 2.2 	 load labels
        

    if(~exist('labels','var'))
        if(~exist(labelfile,'file') )
            fprintf('\t Having been erased, \n\t The document you''re seeking \n\t Must now be retyped.\n');
            return;
        end
        
        labels = LoadLabels(labelfile);
    
    end
    
    nroflabels = size(labels, 1);
    if (nroflabels < 1)
        fprintf('\t Serious error. \n\t All labels have disappeared. \n\t Screen. Mind. Both are blank.\n');
        return;
    end

        
%% 2.3 	 get directions
    direction = zeros(size(labels,1),2);

    UpdateCallTimes ()
    
    % loop through all calls
    for call_nr = 1:size(labels,1)
        try 
        GetWaveData();
        catch e
            if (strcmp(e.identifier, 'signal:welchparse:invalidSegmentLength') ... % signal too short
                    || strcmp(e.identifier,'MATLAB:unassignedOutputs')) % signal = window size (too short)
                continue;
            end
            rethrow(e);
        end
        
        GetDirectionVector();

    end
    
%% 2.3 	 save labels and direction
    labels = horzcat(labels,num2cell(direction));
    
    SaveLabels();

    

%% 3 ### regular update process ###    
%% 3.2 	 update call times
    function UpdateCallTimes ()
        %{
            adds a frame to the label. Needs to be updated when length is
            changed.
        %}
        calltimes = cell2mat(cellfun(@(start,ending) [start,ending] ...
                            , labels(:,1), labels(:,2), 'UniformOutput',false)); 
        calltimes(calltimes > file_duration) = file_duration;
        calltimes(calltimes < 0) = 0;
    
    end % Update Call times


%% 3.3 	 update plots
    function GetDirectionVector()
        %{
            This returns the direction vector for a call
        %}


        timelim = boolean(any(cell2mat(arrayfun(@(ch) (spectrograms{ch,2} >= labels{call_nr,1} - offset(ch)/fftoptions.sr) ...
                .* (spectrograms{ch,2} <= labels{call_nr,2} - offset(ch)/fftoptions.sr) ...
                ,channel_vec,'UniformOutput',false)'),1) );

            
        power_sum = zeros(1,4);
        
        for ch = channel_vec

            % power integral
            power_sum(ch) = sum(sum(sum(cat(3, ...
                spectrograms{ch,3}(:,timelim) ...
                 ))));
        end

%         
        % find position by intensities
        direction(call_nr,:) = sum(cell2mat( ...
                        arrayfun(@(cha) power_sum(channel_order(cha)) * direction_vectors{cha}' ...
                        , channel_vec, 'UniformOutput',false)),2) / mean(power_sum);
%         position = position / norm(position);
        

    end % get direction


%% 4 ### input and output functions ###
%% 4.1   perform initial checks and get wave parameters
    function [sr, file_duration, offset] = InitialChecks()
        %{
            checks everything that needs to be checked before algorithm can
            start:
                - consistent sampling rate
                - duration
                - channel offset
        
            CRITICAL ASSUMPTION:
            all channels align to the end!
        %}
        
        if ( boolean(sum(sum(bsxfun(@eq, [waveforms.info(:).SampleRate],[waveforms.info(:).SampleRate]')))-channelcount^2) )
           error('inequal sampling rate. check file input!');
        end

        sr = mean([waveforms.info(:).SampleRate]);

        maxdurationchannel = find(bsxfun(@eq,[waveforms.info(:).Duration],max([waveforms.info(:).Duration]) ),1,'first');
        file_duration = waveforms.info(maxdurationchannel).Duration;

        offset = (file_duration - [waveforms.info(:).Duration])* sr ;
        if (sum(any(offset,1))== 0)
            return;
        end
        
        channel_off = sprintf(', %i',channel_vec(any(offset,1))) ;
        plural_s = '';
        if (sum(any(offset,1))>1)
            plural_s = 's';
        end

        fprintf('\n Channel%s%s shorter than max. Aligning to end!\n' ...
            ,plural_s, channel_off(2:end) )

    end % Initial Checks

    
%% 4.2 	 load raw wave data
    function GetWaveData()
        %{
            loads a block from the given wave files and extracts
            spectrogram information.
        %}
        % the sampleframe is the sample interval (from...to) that is read.
        % min and max limitations have to be regarded (0, total samples)
        sample_interval = (calltimes(call_nr,:) .* fftoptions.sr );
        
%         sample_wav = [];

        for ch = channel_vec
            start = floor(max([sample_interval(1)-offset(ch),1]));
            finish = ceil(min([sample_interval(2)-offset(ch),waveforms.info(ch).TotalSamples]));
            wave = audioread(waveforms.info(ch).Filename ...
                                    ,[ start, finish ] ...
                                );
                            
            % add leading zeros for first channel correction
            wave = [zeros( round( ...
                min([sample_interval(2),file_duration * fftoptions.sr])-sample_interval(1)-size(wave,1)),1) ...
                ; wave]; %#ok<AGROW>
            
            if size(wave,1) < size(fftoptions.window(1))
                error('COM:shortsignal','Signal shorter than minimal FFT window length');
            end
                
            [~, f, t, p] = ...
                spectrogram(wave,fftoptions.window,fftoptions.noverlap,fftoptions.frequencies,fftoptions.sr);
            
            f_check = arrayfun(@(frq)boolean(frq >= frq_range(1) & frq <= frq_range(2))  ,  f );
            
            spectrograms(ch,1) = {f(f_check)}; % frequency
            spectrograms(ch,2) = {t+start/fftoptions.sr}; % time
            spectrograms(ch,3) = {p(f_check,:)}; % power
            [dt, df] = gradient(p(f_check,:));
            spectrograms(ch,4) = {(abs(dt)+abs(df))}; % grad p
%             spectrograms(ch,5) = {log10([spectrograms{ch,3}])};

        % power-weighted average frequency
            spectrograms(ch,5) = { sum(cell2mat( ...
                                    cellfun(@(f,p) f'*p, spectrograms(ch,1), spectrograms(ch,3)...
                                            ,'UniformOutput',false))...
                                    ,1) ...
                                ./ sum(cell2mat(spectrograms(ch,3)),1)};
            spectrograms(ch,6) = {abs(gradient(spectrograms{ch,5}))};


        end % end loop thru channels
        
    end % end get wave data


%% 4.3 	 save labels to file
    function SaveLabels(~,~)
        %{
            lets user decide change.
            formats: '.mat' and '.txt'
        %}

        

        % save
        today = datevec(date());
        today = sprintf('%04.0f%02.0f%02.0f',round(today(1)),today(2),today(3));
        save_chooser = 'no'; %#ok<NASGU>

        save_chooser = questdlg('save labels?','call-o-matic','no','txt','mat','no'); 
        switch save_chooser
        % save as mat file
            case 'mat'
                savename = fullfile(workpath,strcat(today,'-labels-RECORDING','.mat'));
                [filename, pathname] = uiputfile( ...
                            {    ...
                                '*.mat','MAT-files (*.mat)'; ...
                                '*.*',  'all files (*.*)'}, ...
                                'save spike file',savename);
               if isequal(filename,0)
                   msgbox(sprintf('No file specified.\nsaved as %s.',savename),'call-o-matic directions');

               else
                   savename = fullfile(pathname, filename);
               end

                save(savename,'labels');

        % save as text file
            case 'txt'
                while (true)
                    try
                        savename = fullfile(workpath,strcat(today,'-labels-RECORDING','.txt'));
                        [filename, pathname] = uiputfile( ...
                                    {   '*.txt','text files (*.txt)'; ...
                                        '*.lbl','label files (*.lbl)'; ...
                                        '*.*',  'all files (*.*)'}, ...
                                        'save spike file',savename);
                                   if isequal(filename,0)
                                       msgbox(sprintf('No file specified.\nsaved as %s.',savename),'call-o-matic directions');
                                       filename = savename;
                                   end
                       ExportCellToText(fullfile(pathname,filename),labels);

                       break;

                    catch e
                        if (strcmp(e.identifier, 'MATLAB:FileIO:InvalidFid'))
                            fprintf('file in use. choose another one!\n');
                            pause;
                            continue;
                        else
                            rethrow(e);
                        end
                    end
                end
        end % switch user selection
        
    end % save labels

end


%% IV. DATA I/O -----------------------------------------------------------
%% 1 ### labels ###
%% 1.1   load
function [labels] = LoadLabels(file)
%{
    loads labels from "labels.txt", 
%}
    [~, ~, ext] = fileparts(file);
    labelinfo = {};
    
    switch ext
        case '.txt'
            fid = fopen(file);
            
            while(~feof(fid))
                labelinfo = vertcat(labelinfo(:,:),textscan(fid, '%f\t%f\t%s\n'));
            end
            

            
            fclose(fid);
            if(iscell(labelinfo{1,3}))
                labels = cell(size(labelinfo{1},1),3);
                for i=1:size(labelinfo{1},1)
                    labels(i,1) = {labelinfo{1}(i)};
                    labels(i,2) = {labelinfo{2}(i)};
                    labels(i,3) = labelinfo{3}(i);
                end
            else 
                labels = labelinfo;
                
            end
        case '.mat'
            load(file);
        otherwise
            fprintf('\t Stay the patient course \n\t Of little worth is your ire \n\t The filetype is unknown.\n');
    end
    
    % delete empty lines
    labels = labels(~any(cellfun(@(line) isempty(line), labels ),2),:);
    
end % LoadLabels

%% 1.2   export 'labels.txt'
function ExportCellToText(filep,labcell)
%{
    used to save as "labels.txt", 
    similar way as Avisoft did (back when we used it).
%}

    fid = fopen(filep,'w+');
    if(iscell(labcell{1,3}))
        for l = 1:size(labcell,1)
        fprintf(fid,'%.5f\t%.5f\t%s\t%.3f\t%.3f\n' ...
            , labcell{l,1}... % start time
            , labcell{l,2} ... % end time
            , cell2mat(labcell{l,3}) ... % call type
            , labcell{l,4} ... % call type
            , labcell{l,5} ... % call type
        );
        end
    else 
        for l = 1:size(labcell,1)
        fprintf(fid,'%.5f\t%.5f\t%s\t%.3f\t%.3f\n' ...
            , labcell{l,1}... % start time
            , labcell{l,2} ... % end time
            , labcell{l,3} ... % call type
            , labcell{l,4} ... % call type
            , labcell{l,5} ... % call type
        );
        end
    end

    fclose(fid);


end % export cell to text


%% V. backup --------------------------------------------------------------

%% ________________________________________________________________________
%  eof - thanks for reading!
