# Supplementary material for: Vocalization–whisking coordination and multisensory integration of social signals in rat auditory cortex
Source: eLife. 2014 Dec 8;3:e03185. doi: 10.7554/eLife.03185 (PMC4270083; doi:10.7554/eLife.03185)
Supplement: Source code 2. — Custom-written MATLAB codes to manually track rat whisker and head positions to compute whisking parameters (angle, phase etc). DOI: http://dx.doi.org/10.7554/eLife.03185.019 [file elife03185s002.zip]

Archive with 3 entries (3 files):
- Whisker Tracking/ManualTrack.m
- Whisker Tracking/track_script.m
- Whisker Tracking/Tracking_click_correction.m
