# Supplementary material for: Vocalization–whisking coordination and multisensory integration of social signals in rat auditory cortex
Source: eLife. 2014 Dec 8;3:e03185. doi: 10.7554/eLife.03185 (PMC4270083; doi:10.7554/eLife.03185)
Supplement: Source code 2. — Custom-written MATLAB codes to manually track rat whisker and head positions to compute whisking parameters (angle, phase etc). DOI: http://dx.doi.org/10.7554/eLife.03185.019 [file elife03185s002.zip › Whisker Tracking/ManualTrack.m]

function ManualTrack(HSDataPath,HSVideoSubDir,TrackVideoFile,RatNum,TrackWhat,NumFrames)
% Runs the manual tracking. The function reads previously tracked for this
% interaction and allows for corrections. If no data was found, manual
% tracking starts from scratch. Whenever the 'Save' button is pressed the
% tracked information is saved with the same format used in the Jason's
% tracking. It is thus possible to use Jason's tracking in combination with
% this function. When saving, the current version of the tracked data is
% overwritten, however the previous version is always backuped (file names
% terminating with the 'bak' string). Using arrow key it is possible to 
% go the next or the previous frame. The 'On Contour' button works as a
% switch: if activated the actual tracked point will be the point on the
% contour which closest to the user's input. See track_script for an
% example of usage.
% INPUTS: 
%   - HSDataPath: root directory of the high speed videos for one session
%   - HSVideoSubDir: subirectory of the video to track
%   - TrackVideoFile: file name of the video to track
%   - RatNum: number of the rat to track (1=impanted, 2=stimulus)
%   - TrackWhat: string which specifies which point has to be tracked. See
%   below for details.


% Track whisker base
if strcmp(TrackWhat,'wb')
    TrackWhatStr = strcat('Whisker base ',num2str(RatNum));
    TrackVar = sprintf('r%dwb',RatNum);
    ModifyPicture = @(Frame) WhiTrackContrast(Frame);
    
% Track whisker tag
elseif strcmp(TrackWhat,'wp');
    TrackWhatStr = strcat('Whisker tag ',num2str(RatNum));
    ModifyPicture = @(Frame) WhiTrackContrast(Frame);
    
% Track nose position
elseif strcmp(TrackWhat,'np')
    TrackWhatStr = strcat('Nose position ', num2str(RatNum));
    TrackVar = sprintf('np%d',RatNum);
    ModifyPicture = @(Frame) NoseTrackContrast(Frame);

% Track head position
elseif strcmp(TrackWhat,'hp')
    TrackWhatStr = strcat('Head position ',num2str(RatNum));
    TrackVar = sprintf('hp%d',RatNum);
    ModifyPicture = @(Frame) Frame;
    
else
    error('Invalid TrackWhat option');
end

TrackVideoName = TrackVideoFile(1:strfind(TrackVideoFile,'.avi')-1);


% File containing information about contours, nose position, whisker bases
ContsFile = fullfile(HSDataPath,HSVideoSubDir,strcat(TrackVideoName,'_conts.mat'));

% File containing information about whisker tags
SFile = fullfile(HSDataPath,HSVideoSubDir,strcat(TrackVideoName,'s.mat'));
xreso = 1280;%1008;
yreso = 1024;%1086;
XLim = [1 xreso];
YLim = [1 yreso];

% Block infomation
BlockSize = 1000;                     % block size
BlockStart=1;                       % block start frame
BlockEnd = BlockStart+BlockSize-1;  % block end frameBlockStart=1;                       % block start frame

% Read first block
%BlockData = mmread(fullfile(HSDataPath,HSVideoSubDir,TrackVideoFile),BlockStart:BlockEnd);
%BlockData_reader = mmreader(fullfile(HSDataPath,HSVideoSubDir,TrackVideoFile)); 

% 11.6.2012

BlockVideo = VideoReader(fullfile(HSDataPath,HSVideoSubDir,TrackVideoFile));
These_frames = read(BlockVideo,[BlockStart BlockEnd]);
limit_z = max(max(max(max(These_frames))));


% Evgeny 5.10.2011
% ATTENTION: this is now for some reason = 0; 

% % NumFrames = BlockData.nrFramesTotal; % Tiziano
% % the -1 is something I found out empirically; apparently, the frame count
% % from mmreader is one too high after I compressed; interestingly, it is
% % not for the raw files
% NumFrames = BlockData_reader.NumberOfFrames - 1; % Evgeny 5.10.2011 (2)
% %NumFrames = length(BlockData.frames); % Evgeny 5.10.2011

NewX = NaN(NumFrames,1);      % new value of the tracked quantity (x)
NewY = NaN(NumFrames,1);      % new value fo the tracked quantity (y)

OldX = NaN(NumFrames,1);      % new value of the tracked quantity (x)
OldY = NaN(NumFrames,1);      % new value fo the tracked quantity (y)

Merged = zeros(NumFrames,1);

trial = struct();
conts = struct();

% Load previously tracked data if present
if strcmp(TrackWhat,'wp')
    if exist(SFile,'file')
        load(SFile);      
        if isfield(trial,sprintf('x%d',RatNum))
            for i = 1:NumFrames
               eval(sprintf('OldX(i) = trial.x%d(i);',RatNum)); 
               eval(sprintf('OldY(i) = trial.y%d(i);',RatNum)); 
            end
        end
    end
else
    % loads the ContsFile => 'conts' variable
    if exist(ContsFile,'file')
        load(ContsFile);    
        
        % load old tracked quantity
        if isfield(conts(1),TrackVar)
            for i = 1:NumFrames
                eval(sprintf('OldX(i) = conts(i).%s(1);',TrackVar));
                eval(sprintf('OldY(i) = conts(i).%s(2);',TrackVar));
            end
        end
        
        % load information about merged contours
        if isfield(conts(1),'merged')
            for i = 1:NumFrames
                Merged(i) = conts(i).merged;
            end
        end
    end
end


WhiBaseXY = nan(NumFrames, 2);
if strcmp(TrackWhat,'wp')
    if exist(ContsFile,'file')
        load(ContsFile);
    end
    if(isfield(conts(1),sprintf('r%dwb',RatNum)))
        for fr = 1:size(conts,2)
            eval(sprintf('WhiBaseXY(fr,:) = conts(fr).r%dwb;',RatNum));
        end
    end
    
end


MergeX = OldX;
MergeY = OldY;

FrameNum = 1;   % frame number

sz = get(0,'ScreenSize');

Fig = figure('Position',[20 10 sz(3)-20 sz(4)-100]);
set(Fig,'ToolBar','figure');

% Add key press callback
set(Fig,'KeyPressFcn',@KeyPressFn);

% Add zoom callback
Zoom = zoom;
set(Zoom,'ActionPostCallback',@ActionPostCallback);


NumFrameBlock = 1;
cx = 0;
cy = 0;
Busy = 0;

% Flag that indicates if the tracked point should stay on the rat contour
OnContour = 0;
if ~Merged(FrameNum) && (strcmp(TrackWhat,'wb') || strcmp(TrackWhat,'np'))
    OnContour = 1;
end

% Add on-contour toggle button
OnContourBtn = uicontrol('Style', 'togglebutton', 'String', 'On contour','FontSize',16,...
'Units','Normalized','Position', [0.85 .93 .1 .04],'Value',OnContour,...
'Callback', @OnContourToggleFn);  
% if strcmp(TrackWhat,'hp')
    set(OnContourBtn,'Enable','off');
% end

% Add save button
SaveBtn = uicontrol('Style', 'pushbutton', 'String', 'Save','FontSize',16,...
'Units','Normalized','Position', [0.85 .87 .1 .04],...
'Callback', @SaveFn);  

AxisHandle = 0;

sp1 = 0;
sp2 = 0;
LoadCurrFrame();


function OnContourToggleFn(src,event)
    OnContour = get(OnContourBtn,'Value');
end
     
function ButtonDown(src,event)
    if ~Busy    
        CurrPoint = get(AxisHandle,'CurrentPoint');
        x = CurrPoint(1,1);
        y = CurrPoint(1,2);

        % If requested we substitute the user input with the closest point
        % on contour
%         if OnContour
%            [x, y] = FindClosestPointOnContour(x,y,cx,cy);
%         end

        % Save tracked quantity
        NewX(FrameNum) = x;
        NewY(FrameNum) = y;

        MergeX(FrameNum) = x;
        MergeY(FrameNum) = y;

        % Plot tracked quantity
        p = plot(NewX(FrameNum),NewY(FrameNum),'.w','MarkerSize',15);
        set(p,'HitTest','off');
        p = plot(NewX(FrameNum),NewY(FrameNum),'.k');
        set(p,'HitTest','off');

        drawnow;

        Busy = 1;
        GoFrameNext();
        LoadCurrFrame();
        Busy = 0;
    end
end


function [Frame] = NoseTrackContrast(Frame)
    [dx, dy] = gradient(Frame);
    Frame = (abs(dx)+1)+(abs(dy)+1) + 0.5*(Frame);

%     Frame = Frame + contour;
    filter_width = 3;
    edge_off = floor(filter_width/2);    
    Frame = conv2(Frame ...
                     , fspecial('gaussian',[filter_width filter_width],filter_width/2)); 
    Frame = Frame(edge_off+1:end-edge_off, edge_off+1:end-edge_off);
end

function [Frame] = WhiTrackContrast(Frame)
    [dx, dy] = gradient(Frame);
    contour = log(abs(dx)+1)+log(abs(dy)+1);
    
    filter_width = 7;
    edge_off = floor(filter_width/2);    
    contour = conv2(contour ...
                     , fspecial('gaussian',[filter_width filter_width],filter_width/2));      
    Frame = log(Frame) + contour(edge_off+1:end-edge_off, edge_off+1:end-edge_off);

end

function LoadCurrFrame()
    
    % Tiziano
    %Frame = BlockData.frames(NumFrameBlock).cdata(:,:,1);
    
    % 11.6.2012
    %Frame = BlockData.frames(:,:,:,NumFrameBlock);    
    
%     Frame = These_frames(:,:,:,NumFrameBlock);
    Frame = ModifyPicture(double(These_frames(:,:,:,NumFrameBlock)));
    Frame = Frame ./ double(limit_z);

%     testframes.frames(2).cdata(:,:,1)
%     a = testframes(:,:,:,[1 3])

    if sp1
        delete(sp1)
    end
    if sp2
        delete(sp2)
    end

    % Upper panel displaying where we plot the tracked quantity for
    % each frame
    sp1 = subplot('Position',[ 0.045 .87 0.8, .1]);

    xlim([1 NumFrames]);
    ylim([1 max([xreso, yreso])]);
    
%     zlim([0,limit_z]);

    % Plot tracked quantity
    hold all;

    plot([FrameNum FrameNum],[1 xreso],'-k');
    
    FrameRange = 1:NumFrames;
    plot(FrameRange,MergeX(FrameRange),'.k','MarkerSize',10);
    plot(FrameRange,MergeY(FrameRange),'^k','MarkerSize',5);
    
    plot(FrameNum,MergeX(FrameNum),'.r','MarkerSize',10);
    plot(FrameNum,MergeY(FrameNum),'^r','MarkerSize',5);

    
    
    % Lower panel displaying the video frame
    sp2 = subplot('Position',[ 0.045 0.05 0.9, .8]);
    
    % plot video frame
    h = imagesc(Frame);
    set(h,'ButtonDownFcn',@ButtonDown);
    AxisHandle = gca;
    colormap(gray);
%     colorbar();
    hold on;

    % Overlay tracked contour if present
    if exist('conts','var') && isfield(conts,sprintf('x%d',RatNum))
        eval(sprintf('cx = conts(FrameNum).x%d;',RatNum));
        eval(sprintf('cy = conts(FrameNum).y%d;',RatNum));    
        
        p = plot(cx,cy,'Color',[ 0 0 0],'LineWidth',2);   % contour
        set(p,'HitTest','off'); 
    end

    % Overlay old tracked point
    if ~isnan(OldX(FrameNum))
        p = plot(OldX(FrameNum),OldY(FrameNum),'sb','MarkerSize',10);
        set(p,'HitTest','off');
    end
    
    if ~any(isnan(WhiBaseXY(FrameNum,:)))
        p = plot(WhiBaseXY(FrameNum,1),WhiBaseXY(FrameNum,2),'vy','MarkerSize',6, 'MarkerFaceColor', [1 1 0], 'MarkerEdgeColor', [1 1 0]);
        set(p,'HitTest','off');
    end
    
    % Overlay new tracked point
    if ~isnan(NewX(FrameNum))
        p = plot(NewX(FrameNum),NewY(FrameNum),'.b','MarkerSize',15);
        set(p,'HitTest','off');
        p = plot(NewX(FrameNum),NewY(FrameNum),'.k');
        set(p,'HitTest','off');
    end            
    
    % Overlay new quantity of the previous frame
    if FrameNum > 1
        p = plot(NewX(FrameNum-1),NewY(FrameNum-1),'sk','MarkerSize',10);
        set(p,'HitTest','off');
    end
    
    % although I don't perfectly understand, why, this enables the zooming
    % out
    zoom reset
    % Set the new axes limits (zoomed portion of the video)    
        xlim(XLim);
        ylim(YLim);
    
    % Add text information
    p = text(0.02,0.95,sprintf('Frame %d/%d',FrameNum,NumFrames),'Units','Normalized','Color',[ 1 1 1],'FontSize',20,'FontWeight','Bold');
    set(p,'HitTest','off')
%     title(TrackWhatStr);
    p = text(0.45,0.95,TrackWhatStr,'Units','Normalized','Color',[ 1 1 1],'FontSize',20,'FontWeight','Bold');
    set(p,'HitTest','off');
    
    % Automatically toggle the on-contour button when contour merge and
    % we're tracking the nose position
    if exist('Merged','var') && strcmp(TrackWhat,'np')
        if FrameNum >1
            if ~Merged(FrameNum-1) && Merged(FrameNum) && OnContour
                OnContour = 0;
                set(OnContourBtn,'Value',OnContour);
            end

            if Merged(FrameNum-1) && ~Merged(FrameNum) && ~OnContour
                OnContour = 1;
                set(OnContourBtn,'Value',OnContour);
            end
        end
    end
    
    drawnow;
end


function SaveFn(src,event)

    % Save back manual tracked position

    % Saving whisker tag position has to be handled separately
    if strcmp(TrackWhat,'wp')
        
        % Save a backup copy of the previous version
        if exist('trial','var');
            save(strcat(SFile,'_back'),'trial');
        end
        
        if sum(isnan(MergeX)) > 0
            fprintf(2,'Tracking points missing'); 
            find(isnan(MergeX))
        end
        
        for NF = 1:NumFrames
           eval(sprintf('trial.x%d(NF) = MergeX(NF);',RatNum)); 
           eval(sprintf('trial.y%d(NF) = MergeY(NF);',RatNum)); 
        end
        save(SFile,'trial');
        fprintf('Data saved in %s\n',SFile);
    else
        
        % Save a backup copy of the previous version
        if exist('conts','var');
            save(strcat(ContsFile,'_back'),'conts');
        end
        
        % Save all other quantities
        for NF = 1:NumFrames
           NewPos = [ MergeX(NF) MergeY(NF)];

           % Whisker base position is saved transposed
           if strcmp(TrackWhat,'wb')
               NewPos = NewPos';
           end
           eval(sprintf('conts(NF).%s = NewPos;',TrackVar));
        end
        save(ContsFile,'conts');
        fprintf('Data saved in %s\n',ContsFile);
    end
    

end

function KeyPressFn(src,event)
    if ~Busy
        KEY_NEXT = 29;
        KEY_BACK = 28;
        Key = int32(event.Character);

        if Key == KEY_NEXT
            Busy = 1;
            GoFrameNext();
            LoadCurrFrame();
            Busy = 0;
        elseif Key == KEY_BACK
            Busy = 1;
            GoFrameBack();
            LoadCurrFrame();
            Busy = 0;
        end
    end
end

function GoFrameNext()
    
    if FrameNum < NumFrames
        if NumFrameBlock < BlockSize
            NumFrameBlock = NumFrameBlock+1;
        else
            
            % Load next video block            
            BlockStart=BlockStart+BlockSize;
            BlockEnd = BlockStart+BlockSize-1;
            % for last block with less frames than block length: loading
            % frames between block start and last frame
            if BlockEnd > BlockVideo.NumberOfFrames
                BlockEnd = BlockVideo.NumberOfFrames;
            end
            t = text(0.4,0.5,'LOADING','Color',[ 1 1 1],'FontSize',30,'FontWeight','Bold','Units','Normalized');
            drawnow;
            %11.6.2012
            %BlockVideo = mmreader(fullfile(HSDataPath,HSVideoSubDir,TrackVideoFile));
            %These_frames = read(BlockVideo,[1 20]);
            These_frames = read(BlockVideo,[BlockStart BlockEnd]);
            % Tiziano
            %BlockData = mmread(fullfile(HSDataPath,HSVideoSubDir,TrackVideoFile),BlockStart:BlockEnd);
            delete(t);
            drawnow;
            
            NumFrameBlock = 1;
        end
        FrameNum = FrameNum+1;
    end
end

function GoFrameBack()

    if FrameNum > 1
        if NumFrameBlock > 1
            NumFrameBlock = NumFrameBlock-1;
        else
            % Load previous video block
            BlockStart=BlockStart-BlockSize;
            BlockEnd = BlockStart+BlockSize-1;

            t = text(0.4,0.5,'LOADING','Color',[ 1 1 1],'FontSize',30,'FontWeight','Bold','Units','Normalized');
            drawnow;
            % 11.6.2012
            These_frames = read(BlockVideo,[BlockStart BlockEnd]);
            %BlockData = mmread(fullfile(HSDataPath,HSVideoSubDir,TrackVideoFile),BlockStart:BlockEnd);
            delete(t);
            drawnow;
            
            NumFrameBlock = BlockSize;
        end
        FrameNum = FrameNum-1;
    end
end


% if FrameNum == 1
%     ZoomSwitch = 0;
% end

function ActionPostCallback(src,event)
    
    XLim = get(event.Axes,'XLim');
    YLim = get(event.Axes,'YLim');
    drawnow;
    

end
    
% attempted to substitute single missing positions by averaging the
% previous and next, but this didn't work

%     ContsFile = load(ContsFile);
%     for Missing_loop = 1:length(ContsFile)-1
%         % checking whether the first of the two entries (x and y position) in
%         % the list of x and y position fopr the whisker/tag/base etc. trace is
%         % empty: if it is empty, presumably I missed this position when
%         % clicking --> is calculated based on previous and next
% 
%         % will only correct ONE missing position, not more!
%         if ~isfinite(ContsFile(Missing_loop).hp1(1))
%         %if ~isfinite(temp_struct.conts(Missing_loop).hp1(1))
%             ContsFile(Missing_loop).hp1(1) = mean(ContsFile(Missing_loop-1).hp1(1),ContsFile(Missing_loop+1).hp1(1));
%             ContsFile(Missing_loop).hp1(2) = mean(ContsFile(Missing_loop-1).hp1(2),ContsFile(Missing_loop+1).hp1(2));
%         end    
%     end

end
% I tried this to be able to zoom out again, but in the end adding "zoom
% reset" was sufficient
% if FrameNum == 1
%     ZoomSwitch = 0;
% end
% function ActionPostCallback(src,event)
%     if ZoomSwitch == 1 
%           XLim = [1 1280];
%           YLim = [1 1024];
%         drawnow;
%         ZoomSwitch = 0;
%     end
%     if ZoomSwitch == 0
%         XLim = get(event.Axes,'XLim');
%         YLim = get(event.Axes,'YLim');
%         drawnow;
%         ZoomSwitch = 1;
%     end
% end    
