# Supplementary material for: Vocalization–whisking coordination and multisensory integration of social signals in rat auditory cortex
Source: eLife. 2014 Dec 8;3:e03185. doi: 10.7554/eLife.03185 (PMC4270083; doi:10.7554/eLife.03185)
Supplement: Source code 2. — Custom-written MATLAB codes to manually track rat whisker and head positions to compute whisking parameters (angle, phase etc). DOI: http://dx.doi.org/10.7554/eLife.03185.019 [file elife03185s002.zip › Whisker Tracking/track_script.m]

%% Track
% the required "Nlx2MatEv" file can be found here:
% https://code.google.com/p/vandermeerlab/source/browse/util/neuralynx/


HSDataPath = 'D:\HS data\';

HSVideoSubDir = '';
TrackVideoFile = 'cut_rotate_FR250vid0.avi';

NumFrames = 2599;

%% 1) Track head rat 1
ManualTrack(HSDataPath,HSVideoSubDir,TrackVideoFile,1,'hp',NumFrames);
% I could implement a correction of the saved conts file here (substituing
% missing singel position)
% then I would have to load the corresponding correct cell of the structure
% conts each time!

%% 2) Track head rat 2
ManualTrack(HSDataPath,HSVideoSubDir,TrackVideoFile,2,'hp',NumFrames);

%% 3) correction of single missed positions
% originally, it it was #10 (last); should work here but if problems just
% put back to the end
Tracking_click_correction(HSDataPath,HSVideoSubDir,TrackVideoFile,NumFrames,2)

%% 4) Track contours
% don't forget to put right rat #
% ManualContourTrack(HSDataPath,HSVideoSubDir,TrackVideoFile,2);

%% 5) Track nose rat 1
ManualTrack(HSDataPath,HSVideoSubDir,TrackVideoFile,1,'np',NumFrames);

%% 6) Track nose rat 2
ManualTrack(HSDataPath,HSVideoSubDir,TrackVideoFile,2,'np',NumFrames);

%% 7) Track whisker base rat 1
ManualTrack2(HSDataPath,HSVideoSubDir,TrackVideoFile,1,'wb',NumFrames);

%% 8) Track whisker tag rat 1
ManualTrack2(HSDataPath,HSVideoSubDir,TrackVideoFile,1,'wp',NumFrames);

%% 9) Track whisker base rat 2
ManualTrack(HSDataPath,HSVideoSubDir,TrackVideoFile,2,'wb',NumFrames);

%% 10) Track whisker tag rat 2
ManualTrack(HSDataPath,HSVideoSubDir,TrackVideoFile,2,'wp',NumFrames);

%% 11) correction of single missed positions
Tracking_click_correction(HSDataPath,HSVideoSubDir,TrackVideoFile,NumFrames,2)
