# Supplementary material for: Vocalization–whisking coordination and multisensory integration of social signals in rat auditory cortex
Source: eLife. 2014 Dec 8;3:e03185. doi: 10.7554/eLife.03185 (PMC4270083; doi:10.7554/eLife.03185)
Supplement: Source code 2. — Custom-written MATLAB codes to manually track rat whisker and head positions to compute whisking parameters (angle, phase etc). DOI: http://dx.doi.org/10.7554/eLife.03185.019 [file elife03185s002.zip › Whisker Tracking/Tracking_click_correction.m]

function Tracking_click_correction(HSDataPath,HSVideoSubDir,TrackVideoFile,NumFrames,RatNumber)

TrackVideoName = TrackVideoFile(1:strfind(TrackVideoFile,'.avi')-1);

ContsFile = fullfile(HSDataPath,HSVideoSubDir,strcat(TrackVideoName,'_conts.mat'));
loaded = load(ContsFile);
%loaded = loaded.loaded;
% does not correct for missed whisker tag positions, but this also seems
% less probable

%Frames = length(loaded.conts);

    for frame = 1:NumFrames-2 
        if isnan(loaded.conts(frame+1).hp1(1))
            % additional check; if more than one in a row isnan, there is an
            % error
            if isnan(loaded.conts(frame+2).hp1(1))
                frame
                error('more than one subsequent position missed')
            end
             loaded.conts(frame+1).hp1(1) = (loaded.conts(frame).hp1(1) + loaded.conts(frame+2).hp1(1))/2;
             loaded.conts(frame+1).hp1(2) = (loaded.conts(frame).hp1(2) + loaded.conts(frame+2).hp1(2))/2;    

    %         loaded.conts(frame+1).hp1(1) = (loaded.conts(frame).hp1(1) + loaded.conts(frame+2).hp1(1))/2;
    %         loaded.conts(frame+1).hp1(2) = (loaded.conts(frame).hp1(2) + loaded.conts(frame+2).hp1(2))/2;    
        end
        
        % this part is only executed when function is run at the end of the
        % trackign script; when run after head position tracking, this is
        % not done, because the other fields do not yet exist
        if isfield(loaded.conts,'np1')
            if isnan(loaded.conts(frame+1).np1(1))
                if isnan(loaded.conts(frame+2).np1(1))
                    frame
                    error('more than one subsequent position missed')
                end
                loaded.conts(frame+1).np1(1) = (loaded.conts(frame).np1(1) + loaded.conts(frame+2).np1(1))/2;
                loaded.conts(frame+1).np1(2) = (loaded.conts(frame).np1(2) + loaded.conts(frame+2).np1(2))/2;    
            end
        end
        if isfield(loaded.conts,'r1wb')
            if isnan(loaded.conts(frame+1).r1wb(1))
                if isnan(loaded.conts(frame+2).r1wb(1))
                    frame
                    error('more than one subsequent position missed')
                end
                loaded.conts(frame+1).r1wb(1) = (loaded.conts(frame).r1wb(1) + loaded.conts(frame+2).r1wb(1))/2;
                loaded.conts(frame+1).r1wb(2) = (loaded.conts(frame).r1wb(2) + loaded.conts(frame+2).r1wb(2))/2;    
            end
        end

        if RatNumber == 2            
            if isnan(loaded.conts(frame+1).hp2(1))
                if isnan(loaded.conts(frame+2).hp2(1))
                    frame
                    error('more than one subsequent position missed')
                end
                loaded.conts(frame+1).hp2(1) = (loaded.conts(frame).hp2(1) + loaded.conts(frame+2).hp2(1))/2;
                loaded.conts(frame+1).hp2(2) = (loaded.conts(frame).hp2(2) + loaded.conts(frame+2).hp2(2))/2;    
            end
            if isfield(loaded.conts,'np2')
                if isnan(loaded.conts(frame+1).np2(1))
                    if isnan(loaded.conts(frame+2).np2(1))
                        frame
                        error('more than one subsequent position missed')
                    end
                    loaded.conts(frame+1).np2(1) = (loaded.conts(frame).np2(1) + loaded.conts(frame+2).np2(1))/2;
                    loaded.conts(frame+1).np2(2) = (loaded.conts(frame).np2(2) + loaded.conts(frame+2).np2(2))/2;    
                end
            end
            if isfield(loaded.conts,'r2wb')
                if isnan(loaded.conts(frame+1).r2wb(1))
                    if isnan(loaded.conts(frame+2).r2wb(1))
                        frame
                        error('more than one subsequent position missed')
                    end
                    loaded.conts(frame+1).r2wb(1) = (loaded.conts(frame).r2wb(1) + loaded.conts(frame+2).r2wb(1))/2;
                    loaded.conts(frame+1).r2wb(2) = (loaded.conts(frame).r2wb(2) + loaded.conts(frame+2).r2wb(2))/2;    
                end        
            end
        end    
    end    
    %save('newstruct.mat', '-struct', 's1');
    save(fullfile(HSDataPath,HSVideoSubDir,strcat(TrackVideoName,'_conts.mat')),'-struct','loaded')
    
    %% same thing for whisker position
    % if the strcuture with whisker tag positions exists, it is loaded
    if exist(fullfile(HSDataPath,HSVideoSubDir,strcat(TrackVideoName,'s.mat')),'file')
        WPFile = fullfile(HSDataPath,HSVideoSubDir,strcat(TrackVideoName,'s.mat'));
        loaded_wp = load(WPFile);    
    end
%loaded = loaded.loaded;
% does not correct for missed whisker tag positions, but this also seems
% less probable

%Frames = length(loaded.conts);
    
    % if the variable with the whisker tag positions existed and could be
    % loaded before, this loop is executed (if hte function is run eearly
    % on in the tracking script, this is not teh case yet)
    if exist('loaded_wp','var')
        for frame = 1:NumFrames-2 
            % !!!!!!!!!
            % check whether this really finds the whisker tag position field!
            if isfield(loaded_wp.trial,'x1')
                if isnan(loaded_wp.trial.x1(frame+1))
                    % additional check; if more than one in a row isnan, there is an
                    % error
                    if isnan(loaded_wp.trial.x1(frame+2))
                        frame
                        error('more than one subsequent position missed')
                    end
                     loaded_wp.trial.x1(frame+1) = (loaded_wp.trial.x1(frame) + loaded_wp.trial.x1(frame+2))/2;
                     loaded_wp.trial.y1(frame+1) = (loaded_wp.trial.y1(frame) + loaded_wp.trial.y1(frame+2))/2;     
                end
            end

            if RatNumber == 2
                if isfield(loaded_wp.trial,'x2')
                    if isnan(loaded_wp.trial.x2(frame+1))
                        % additional check; if more than one in a row isnan, there is an
                        % error
                        if isnan(loaded_wp.trial.x2(frame+2))
                            frame
                            error('more than one subsequent position missed')
                        end
                         loaded_wp.trial.x2(frame+1) = (loaded_wp.trial.x2(frame) + loaded_wp.trial.x2(frame+2))/2;
                         loaded_wp.trial.y2(frame+1) = (loaded_wp.trial.y2(frame) + loaded_wp.trial.y2(frame+2))/2;     
                    end
                end
            end                
        end 
    
        %save('newstruct.mat', '-struct', 's1');
        save(fullfile(HSDataPath,HSVideoSubDir,strcat(TrackVideoName,'s.mat')),'-struct','loaded_wp')
    end
end
